# Supplementary material for: One or More Species of Pacific Tree Frogs? Insights From Vocal Sexual Signals
Source: Ecol Evol. 2025 Oct 8;15(10):e72292. doi: 10.1002/ece3.72292 (PMC12505430; doi:10.1002/ece3.72292)
Supplement: Supplementary file 1 — Appendix S1: ece372292‐sup‐0001‐AppendixS1.zip. [file ECE3-15-e72292-s001.zip]

Archive with 10 entries (10 files):
- Mean_Call_Data_PhyloSig_R.csv
- PCscores.csv
- Phylo_Signal_Analysis.R
- PTF_Collapsed_Tree.nwk
- README.txt
- WorldClim_DataAnalysis.R
- Call_Analysis.R
- Call_Properties.csv
- GeneticDistances.txt
- Mantel_Tests.R
