# Supplementary material for: One or More Species of Pacific Tree Frogs? Insights From Vocal Sexual Signals
Source: Ecol Evol. 2025 Oct 8;15(10):e72292. doi: 10.1002/ece3.72292 (PMC12505430; doi:10.1002/ece3.72292)
Supplement: Supplementary file 1 — Appendix S1: ece372292‐sup‐0001‐AppendixS1.zip. [file ECE3-15-e72292-s001.zip › Mean_Call_Data_PhyloSig_R.csv]

Locality	N_Pulses_P1	N_Pulses_P2	Pulse_Rate	Call_Dur	P1_Dur	P2_Dur	IPI_Dur	Call_Rate	Dom_Freq
A-HB	11.1	3.8	84.2	229.8	124.9	45.3	60.4	0.88	2236.9
B-AC	11.5	3.4	86.3	252.1	135.8	46.9	69.6	0.97	2328.8
C-HL	12.2	4.5	85.3	247.4	135.7	52.3	57.9	1.07	2183.3
D-ML	11	3.7	89	220.8	118.2	42.3	59	0.94	2331.4
E-SF	10.5	4.3	81	229.3	124.1	49.5	54.1	0.88	2257
F-RM	9.9	3.8	60.7	265.9	150.4	55.1	62	0.81	2436
G-SB	8.9	3.3	61.2	249.2	138.1	48.2	62.6	0.85	2317.4
H-LA	8.7	3.4	59.5	254.8	135.1	51.8	65.8	0.87	2382.8
I-SD	9	3.5	67	253.1	138.1	53.1	60.4	0.94	2460.5
