# Supplementary material for: One or More Species of Pacific Tree Frogs? Insights From Vocal Sexual Signals
Source: Ecol Evol. 2025 Oct 8;15(10):e72292. doi: 10.1002/ece3.72292 (PMC12505430; doi:10.1002/ece3.72292)
Supplement: Supplementary file 1 — Appendix S1: ece372292‐sup‐0001‐AppendixS1.zip. [file ECE3-15-e72292-s001.zip › PCscores.csv]

Lineage	Locality	County	Latitude	Longitude	SVL..mm.	Water.Temp	PC1call	PC2call	PC3call	PC1clim	PC2clim	PC3clim
sierra	A-HB	Humboldt	40.7	-124	33	14.48125	-1.045013	0.76569871	-0.22237993	-2.0612308	4.5412686	0.21093707
sierra	B-AC	Mendocino	39.7	-124	37.78333333	11.7	-0.404596	0.0671721	-1.30972923	-3.2554784	0.1564357	1.95857371
sierra	C-HL	Sierra	39.7	-121	39.22608696	15.84782609	-1.7866972	-0.6781927	-0.87193442	-6.4854124	-1.6822505	-2.07327226
sierra	D-ML	Lake	38.9	-122	32.3375	14.8875	-1.3055026	1.29524037	-0.07701076	-0.5301535	-2.8402888	1.1555846
sierra	E-SF	Orinda	37.9	-122	35.4	12.33333333	-1.1043575	0.41237384	0.55930143	0.8105684	-0.1105892	0.37166466
hypochondriaca	F-RM	San Luis Obispo	35.6	-121	35.96	14.54666667	1.4908993	-1.21120228	0.20499637	1.8093305	2.6466853	-0.08859141
hypochondriaca	G-SB	Santa Barbara	34.8	-120	34.96521739	13.15652174	1.29357	0.20654355	0.30767783	2.723601	-1.8755064	0.28837717
hypochondriaca	H-LA	Los Angeles	34.2	-119	36.09565217	13.58695652	1.5462034	-0.02708919	0.473487	3.0945257	-1.3975808	-0.1892968
hypochondriaca	I-SD	San Diego	33.2	-117	33.45833333	11.125	0.9949766	-0.30642694	0.45670304	3.8942495	0.5618261	-1.63397675
