# Supplementary material for: One or More Species of Pacific Tree Frogs? Insights From Vocal Sexual Signals
Source: Ecol Evol. 2025 Oct 8;15(10):e72292. doi: 10.1002/ece3.72292 (PMC12505430; doi:10.1002/ece3.72292)
Supplement: Supplementary file 1 — Appendix S1: ece372292‐sup‐0001‐AppendixS1.zip. [file ECE3-15-e72292-s001.zip › Phylo_Signal_Analysis.R]

################################################################################################################
################################################################################################################
################################################################################################################
## This script (1) Loads necessary packages, (2) reads in data with mean call properties and the pruned and 
## collapsed phylogenetic tree, (3) checks and sorts data, and (4) tests each call property for phylogenetic   
## signal
################################################################################################################
################################################################################################################
################################################################################################################


################################################################################################################
#### 1) Load packages and set working directory

require(ape)
require(geiger)
require(phytools)

## get working directory
wd<-getwd()

################################################################################################################
#### 2) Read data and Tree

PTF_Tree <-read.tree("PTF_Collapsed_Tree.nwk")
plot(PTF_Tree)

Call_data<-read.csv("Mean_Call_Data_PhyloSig_R.csv", header = T)
CallData<-data.frame(Call_data[,2:10])
rownames(CallData)<-Call_data[,1]


################################################################################################################
#### 3) Check data and tip labels and separate variables into single elements

### Checks data and tip labels
name.check(PTF_Tree, CallData)
treedata(PTF_Tree,CallData)


### Separates each Variable
NP1<-CallData$N_Pulses_P1
names(NP1)<-row.names(CallData)

NP2<-CallData$N_Pulses_P2
names(NP2)<-row.names(CallData)

PR<-CallData$Pulse_Rate
names(PR)<-row.names(CallData)

CD<-CallData$Call_Dur
names(CD)<-row.names(CallData)

P1D<-CallData$P1_Dur
names(P1D)<-row.names(CallData)

P2D<-CallData$P2_Dur
names(P2D)<-row.names(CallData)

IPID<-CallData$IPI_Dur
names(IPID)<-row.names(CallData)

CR<-CallData$Call_Rate
names(CR)<-row.names(CallData)

DF<-CallData$Dom_Freq
names(DF)<-row.names(CallData)

################################################################################################################
#### 4) Test for Phylogenetic Signal in Call Properties using Pagel's Lambda

phylosig(PTF_Tree, NP1, method="lambda",test=TRUE,nsim = 1000)
phylosig(PTF_Tree, NP2, method="lambda",test=TRUE,nsim = 1000)
phylosig(PTF_Tree, PR, method="lambda",test=TRUE,nsim = 1000)
phylosig(PTF_Tree, CD, method="lambda",test=TRUE,nsim = 1000)
phylosig(PTF_Tree, P1D, method="lambda",test=TRUE,nsim = 1000)
phylosig(PTF_Tree, P2D, method="lambda",test=TRUE,nsim = 1000)
phylosig(PTF_Tree, IPID, method="lambda",test=TRUE,nsim = 1000)
phylosig(PTF_Tree, CR, method="lambda",test=TRUE,nsim = 1000)
phylosig(PTF_Tree, DF, method="lambda",test=TRUE,nsim = 1000)
