# Supplementary material for: One or More Species of Pacific Tree Frogs? Insights From Vocal Sexual Signals
Source: Ecol Evol. 2025 Oct 8;15(10):e72292. doi: 10.1002/ece3.72292 (PMC12505430; doi:10.1002/ece3.72292)
Supplement: Supplementary file 1 — Appendix S1: ece372292‐sup‐0001‐AppendixS1.zip. [file ECE3-15-e72292-s001.zip › PTF_Collapsed_Tree.nwk]

((G-SB:0,(F-RM:0,(I-SD:0.004954,H-LA:0):0):0.001644):0.012984,(B-AC:0.001527,(A-HB:0.005012,(C-HL:0.001651,(E-SF:0.004981,D-ML:0.003305):0):0.003323):0.003453):0.012984);
