# Supplementary material for: One or More Species of Pacific Tree Frogs? Insights From Vocal Sexual Signals
Source: Ecol Evol. 2025 Oct 8;15(10):e72292. doi: 10.1002/ece3.72292 (PMC12505430; doi:10.1002/ece3.72292)
Supplement: Supplementary file 1 — Appendix S1: ece372292‐sup‐0001‐AppendixS1.zip. [file ECE3-15-e72292-s001.zip › README.txt]

Data and Codes for: 
One or more species of Pacific tree frogs? Insights from vocal sexual signals.

Authors:
Alejandro Vélez & Colleen M. Ingram

Journal:
Ecology and Evolution 2025

Sharing/access Information:
Available as supplementary material of the publication


##########################

Summary:
The supplementary material includes four (4) R codes, four (4) datasets, and one (1) tree.
Codes and datasets are described below by analysis.


#####
Analysis of Advertisement Call Properties

R Code File:
Call_Analysis.R

Dataset:
Call_Properties.csv
 - This is the main raw data file. Each row contains the data from a single call, and there are three calls per male. Variables are as follows:

Rec File Name - Name of the file with the recordings
Loc - Code of the locality (or population)
County - County where the locality (or population) is located
Latitude - Latitude in degrees
Longitude - Longitude in degrees
Lineage - Mitochondrial lineage to which the population belongs (sierra or hypochondriaca) based on our mDNA analysis
Water Temp (C) - Temperature of the water (in degrees C) at the site where the male was recorded
SVL (mm) - Snout to Vent Length of the male in mm.
Mass (g) - Male mass in grams
Call Number - the number of the call analyzed in the recording
Call Rate - call rate in calls/second
Call Duration (s) - Duration of the call in seconds
P1 N Pulses - Number of pulses in phase 1 of the call
P1 Duration (s) - Duration of Phase 1 of the call in seconds
P1 Pulse Rate - Pulse rate in pulses/second
Interphase Interval (s) - Duration of the interphase interval in seconds
P2 N Pulses - Number of pulses in phase 2 of the call
P2 Duration (s) - Duration of Phase 2 of the call in seconds
Dominant Frequency (Hz) - Call dominant frequency in Hz


#####
Analysis of Environmental variables

R Code File:
WorldClim_DataAnalysis.R

Dataset:
No associated data set


#####
Analysis of genetic, geographic, environmental, and acoustic distances

R Code File:
Mantel_Tests.R

Datasets (2):
1. GeneticDistances.txt
 - This file contains the patristic distances between pairs of populations. The first row contains the code of the locality (or population) as in the 'Loc' column of the main raw data file with call properties.

2. PCscores.csv
 - This file contains the average PC scores obtained from the call and environmental analyses. Variables are as follows:

Lineage - Mitochondrial lineage to which the population belongs (sierra or hypochondriaca) based on our mDNA analysis
Locality - Code of the locality (or population)
Latitude - Latitude in degrees
Longitude - Longitude in degrees
SVL..mm. - Snout to Vent Length of the male in mm.
Water.Temp - Temperature of the water (in degrees C) at the site where the male was recorded
PC1call - Mean PC1 score from analysis of call properties
PC2call - Mean PC2 score from analysis of call properties
PC3call - Mean PC3 score from analysis of call properties
PC1clim - Mean PC1 score from analysis of environmental (climatic) variables
PC2clim - Mean PC2 score from analysis of environmental (climatic) variables
PC3clim - Mean PC3 score from analysis of environmental (climatic) variables


#####
Analysis of phylogenetic signal

R Code File:
Phylo_Signal_Analysis.R

Tree File:
PTF_Collapsed_Tree.nwk

Dataset:
Mean_Call_Data_PhyloSig_R.csv
 - This file contains the mean vlaues of the call properties (temperature and SVL corrected) for each population. Variables are as follows:

Locality - Code of the locality (or population)
N_Pulses_P1 - Number of pulses in phase 1 of the call
N_Pulses_P2 - Number of pulses in phase 2 of the call
Pulse_Rate - Pulse rate in pulses/second
Call_Dur - Duration of the call in seconds
P1_Dur - Duration of Phase 1 of the call in seconds
P2_Dur - Duration of Phase 2 of the call in seconds
IPI_Dur - Duration of the interphase interval in seconds
Call_Rate - call rate in calls/second
Dom_Freq - Call dominant frequency in Hz


###################
All analyses were performed in R version 4.4.1 software
