# Supplementary material for: One or More Species of Pacific Tree Frogs? Insights From Vocal Sexual Signals
Source: Ecol Evol. 2025 Oct 8;15(10):e72292. doi: 10.1002/ece3.72292 (PMC12505430; doi:10.1002/ece3.72292)
Supplement: Supplementary file 1 — Appendix S1: ece372292‐sup‐0001‐AppendixS1.zip. [file ECE3-15-e72292-s001.zip › WorldClim_DataAnalysis.R]

################################################################################################################
################################################################################################################
################################################################################################################
## This script runs analyses for climatic and elevation data from each of the nine sites (or localities) of the
## study. The code first loads required packages and sets the working directory. Then, the names and coordinates
## of the nine localities are entered, and the climatic and elevation data are obtained from the WorldClim 
## database (https://www.worldclim.org). The climatic and elevation data for the nine sites are extracted 
## transformed, and used in a Principal Components Analysis
################################################################################################################
################################################################################################################
################################################################################################################


################################################################################################################
# 1.1) Load packages and set working directory

#load packages
library(raster)
library(terra)
library(geodata)
library(gplots)
library(ggplot2)
library(ggthemes)
library(viridis)

#get working directory
wd<-getwd()


################################################################################################################
# 1.2) Enter the coordinates of the nine Localities in the study

#enter longitude and latititue, and create dataframe
sites <- c("A-HB", "B-AC", "C-HL", "D-ML", "E-SF", "F-RM", "G-SB", "H-LA", "I-SD")
longs <- c(-124.21433,-123.65267, -120.63109, -122.41927, -122.1729, -121.0776152, -120.0416763, -118.6569358, -117.2518150)
lats <- c(40.68742, 39.71834, 39.67370, 38.87137, 37.930, 35.5301526, 34.6952808, 34.0975097, 33.1481438)
coords <- data.frame(x=longs,y=lats)


################################################################################################################
# 1.3) Read WorldClim data and extract data for the nine localities

#read data
bio <- worldclim_global(var = "bio", # "tmin", "tmax", "tavg", "prec", "wind", "vapr", or "bio"
                        res = 2.5, # resolution: 10, 5, 2.5, or 0.5 (minutes of a degree)
                        path = wd)

elev <- elevation_global(res = 2.5,
                         path = wd)


#Extract data for localities
ClimData <- extract(bio,coords)
ElevData <- extract(elev,coords)


################################################################################################################
# 1.4) Transform data

#Convert temperatures to Kelvin (to deal with negative values) and add one to precipitation vars (to deal with zeroes) before log transforming
ClimData$wc2.1_2.5m_bio_1 <- ClimData$wc2.1_2.5m_bio_1 + 273.15 # Annual Mean Temperature
ClimData$wc2.1_2.5m_bio_2 <- ClimData$wc2.1_2.5m_bio_2 + 273.15 # Mean Diurnal Range (Mean of monthly (max temp - min temp))
ClimData$wc2.1_2.5m_bio_3 <- ClimData$wc2.1_2.5m_bio_3 + 0 # Isothermality (BIO2/BIO7) (×100) - NO CHANGE
ClimData$wc2.1_2.5m_bio_4 <- ClimData$wc2.1_2.5m_bio_4 + 0 # Temperature Seasonality (standard deviation ×100) - NO CHANGE
ClimData$wc2.1_2.5m_bio_5 <- ClimData$wc2.1_2.5m_bio_5 + 273.15 # Max Temperature of Warmest Month
ClimData$wc2.1_2.5m_bio_6 <- ClimData$wc2.1_2.5m_bio_6 + 273.15 # Min Temperature of Coldest Month
ClimData$wc2.1_2.5m_bio_7 <- ClimData$wc2.1_2.5m_bio_7 + 0 # Temperature Annual Range (BIO5-BIO6) - NO CHANGE
ClimData$wc2.1_2.5m_bio_8 <- ClimData$wc2.1_2.5m_bio_8 + 273.15 # Mean Temperature of Wettest Quarter
ClimData$wc2.1_2.5m_bio_9 <- ClimData$wc2.1_2.5m_bio_9 + 273.15 # Mean Temperature of Driest Quarter
ClimData$wc2.1_2.5m_bio_10 <- ClimData$wc2.1_2.5m_bio_10 + 273.15 # Mean Temperature of Warmest Quarter
ClimData$wc2.1_2.5m_bio_11 <- ClimData$wc2.1_2.5m_bio_11 + 273.15 # Mean Temperature of Coldest Quarter
ClimData$wc2.1_2.5m_bio_12 <- ClimData$wc2.1_2.5m_bio_12 + 1 # Annual Precipitation
ClimData$wc2.1_2.5m_bio_13 <- ClimData$wc2.1_2.5m_bio_13 + 1 # Precipitation of Wettest Month
ClimData$wc2.1_2.5m_bio_14 <- ClimData$wc2.1_2.5m_bio_14 + 1 # Precipitation of Driest Month
ClimData$wc2.1_2.5m_bio_15 <- ClimData$wc2.1_2.5m_bio_15 + 0 # Precipitation Seasonality (Coefficient of Variation) - NO CHANGE
ClimData$wc2.1_2.5m_bio_16 <- ClimData$wc2.1_2.5m_bio_16 + 1 # Precipitation of Wettest Quarter
ClimData$wc2.1_2.5m_bio_17 <- ClimData$wc2.1_2.5m_bio_17 + 1 # Precipitation of Driest Quarter
ClimData$wc2.1_2.5m_bio_18 <- ClimData$wc2.1_2.5m_bio_18 + 1 # Precipitation of Warmest Quarter
ClimData$wc2.1_2.5m_bio_19 <- ClimData$wc2.1_2.5m_bio_19 + 1 # Precipitation of Coldest Quarter


#Create one dataframe with Clim and Elev data and Log transform
CLimData_forPCA <-ClimData[,-c(1)]
ElevData_forPCA <-ElevData[,-c(1)]
PCA_Data <- cbind(CLimData_forPCA,ElevData_forPCA)

PCA_Data_log <- log10(PCA_Data)


################################################################################################################
# 1.5) Principal component analysis

#PCA
PCA_Clim<-prcomp(PCA_Data_log, scale=TRUE, scores=TRUE)
summary(PCA_Clim)
clim_PCA_ev<-PCA_Clim$sdev*PCA_Clim$sdev  #obtain eigenvalues
clim_PCA_loadings<-PCA_Clim[["rotation"]] #obtain loadings
clim_PCA_Scores<-data.frame(PCA_Clim$x)   #obtain PC scores

#Combine Climatic and elevation data with PC scores
clim_AllData<-cbind(ClimData, ElevData_forPCA, clim_PCA_Scores)
clim_AllData$Site <- sites

#Plots
dev.new()
ggplot(clim_AllData, aes(x=PC1, y=PC2, color=Site))+ 
  scale_color_viridis(discrete = TRUE, option="C") +
  geom_point(size = 2)+
  theme_bw() +
  guides(color = FALSE)

dev.new()
ggplot(clim_AllData, aes(x=PC1, y=PC3, color=Site))+ 
  scale_color_viridis(discrete = TRUE, option="C") +
  geom_point(size = 2)+
  theme_bw() +
  theme(legend.position = "bottom")
