# Supplementary material for: One or More Species of Pacific Tree Frogs? Insights From Vocal Sexual Signals
Source: Ecol Evol. 2025 Oct 8;15(10):e72292. doi: 10.1002/ece3.72292 (PMC12505430; doi:10.1002/ece3.72292)
Supplement: Supplementary file 1 — Appendix S1: ece372292‐sup‐0001‐AppendixS1.zip. [file ECE3-15-e72292-s001.zip › Call_Analysis.R]

################################################################################################################
################################################################################################################
################################################################################################################
## This script (1) reads in data with call properties, (2) summarizes the data set by obtaining the median value 
## per male for each property, (3) Finds the mean and median temperature and SVL, and sets the temperature and 
## SVL values used to standardized temporal and psectral properties of the calls, (4) Standardizes the call 
## properties and performs nested ANOVAs with locality nested within lineage, (5) calculates the mean and SD of
## each call property (raw and standardized to a common temperature and SVL), and (6) performs a Principal
## Components Analysis (PCA) to obtain PC scores of call properties to be used in Mantel tests
################################################################################################################
################################################################################################################
################################################################################################################


################################################################################################################
#### 1) Load packages and set working directory

## load packages
require("dplyr")
require("emmeans")
require("effectsize")
require ("ggplot2")
require("viridis")

## get working directory
wd<-getwd()


################################################################################################################
#### 2) Read data  and obtain median values

## read data
HrCallsAll <- read.csv("Call_Properties.csv")


## Create new data set with Median Values (HrCalls)
Hr_Calls_NoCatergorical<-subset(HrCallsAll,select = -c(Loc,County,Latitude,Longitude,Lineage,Water.Temp..C.,SVL..mm.,Mass..g.,Call.Number))
HrCalls_Medians <- Hr_Calls_NoCatergorical%>%
  group_by(Rec.File.Name) %>%
  summarise(across(everything(), median, na.rm = TRUE))

Hr_Calls_Catergorical<-subset(HrCallsAll,select = c(Rec.File.Name,Loc,County,Latitude,Longitude,Lineage,Water.Temp..C.,SVL..mm.,Mass..g.))
Hr_Calls_Catergorical <- Hr_Calls_Catergorical%>% distinct(Rec.File.Name, .keep_all = TRUE)

HrCalls<- merge(Hr_Calls_Catergorical,HrCalls_Medians,by="Rec.File.Name")


## Calculate Sample Sizes per Locality
HrCalls %>%
  group_by(Loc) %>%
  summarise(n=n())


################################################################################################################
#### 3) Find and set Temperature and SVL values to standardize call properties

## Find Mean Temperature
mean(HrCalls$Water.Temp..C.)

## Find Median Temperature
median(HrCalls$Water.Temp..C.)

## Find Mean SVL
mean(HrCalls$SVL..mm.)

# Find Median SVL
median(HrCalls$SVL..mm.)

## Set Temperature and SVL values used to standardize call properties
CorrTemp<-14  
CorrSize<-35  


################################################################################################################
#### 4) Standardize call properties and run nested ANOVAs

####
####
### 4.1 DOMINANT FREQUENCY ###
####

## Exploratory Figure
dev.new()
ggplot(HrCalls, aes(x=SVL..mm., y=Dominant.Frequency..Hz.)) +
  geom_point(aes(color = Loc), size = 3) +
  scale_color_viridis(discrete = TRUE, option="C") +
  geom_smooth(method=lm, se=FALSE) +  # Use se=FALSE to remove the 95% CI bands
  xlab("SVL (mm)") + ylab("Dominant Frequency (Hz)") +
  theme_bw()

## Dominant Frequency by SVL model
lm_SVL_DF<-lm(Dominant.Frequency..Hz. ~ SVL..mm., data=HrCalls) 
summary(lm_SVL_DF)
anova(lm_SVL_DF)

## Extract residuals
DFcoef<-unname(lm_SVL_DF$coefficients[2])

## Standardize to common SVL
HrCalls$DFcorr<-(HrCalls$Dominant.Frequency..Hz.-(HrCalls$SVL..mm.-CorrSize)*DFcoef)


## Figure of standardized dominant frequency by Locality
dev.new()
ggplot(HrCalls, aes(x=factor(Lineage, level=c('sierra', 'hypochondriaca')), y=DFcorr, fill=Loc)) + 
  geom_boxplot(outlier.shape = NA) +
  scale_fill_viridis(discrete = TRUE, option="C") +
  geom_point(position=position_jitterdodge(0.1)) +
  xlab("Lineage") + ylab("Standarized Dominant Frequency (Hz)") +
  theme_bw() +
  guides(fill = FALSE)


## Nested Model
lm_DF_corr<-lm(DFcorr ~ Lineage + Lineage/Loc, data=HrCalls)
summary(lm_DF_corr)
anova(lm_DF_corr)


## Effect Sizes
eta2_DFcorr <- eta_squared(lm_DF_corr)
interpret(eta2_DFcorr, rules = "cohen1992")


####
####
### 4.2 PULSE RATE ###
####

## Exploratory Figure
dev.new()
ggplot(HrCalls, aes(x=Water.Temp..C., y=P1.Pulse.Rate)) +
  geom_point(aes(color = Loc), size = 3) +
  scale_color_viridis(discrete = TRUE, option="C") +
  geom_smooth(method=lm, se=FALSE) +  # Use se=FALSE to remove the 95% CI bands
  xlab("Temperature (C)") + ylab("Pulse Rate (pulses/sec)") +
  theme_bw()


## Pulse Rate by Temperature model
lm_Temp_PR<-lm(P1.Pulse.Rate ~ Water.Temp..C., data=HrCalls) 
summary(lm_Temp_PR)
anova(lm_Temp_PR)

## Extract residuals
PRcoef<-unname(lm_Temp_PR$coefficients[2])

## Standardize to common Temperature
HrCalls$PRcorr<-(HrCalls$P1.Pulse.Rate-(HrCalls$Water.Temp..C.-CorrTemp)*PRcoef)


## Figure of standardized Pulse Rate by Locality
dev.new()
ggplot(HrCalls, aes(x=factor(Lineage, level=c('sierra', 'hypochondriaca')), y=PRcorr, fill=Loc)) + 
  geom_boxplot(outlier.shape = NA) +
  scale_fill_viridis(discrete = TRUE, option="C") +
  geom_point(position=position_jitterdodge(0.1)) +
  xlab("Lineage") + ylab("Standarized Pulse Rate (pulses/sec)") +
  theme_bw() +
  guides(fill = FALSE)


## Nested Model
lm_PR_corr<-lm(PRcorr ~ Lineage + Lineage/Loc, data=HrCalls) # Nested Factor model
summary(lm_PR_corr)
anova(lm_PR_corr)

## Effect Sizes
eta2_PRcorr <- eta_squared(lm_PR_corr)
interpret(eta2_PRcorr, rules = "cohen1992")


####
####
### 4.3 CALL RATE ###
#####

## Exploratory Figure
dev.new()
ggplot(HrCalls, aes(x=Water.Temp..C., y=Call.Rate)) +
  geom_point(aes(color = Loc), size = 3) +
  scale_color_viridis(discrete = TRUE, option="C") +
  geom_smooth(method=lm, se=FALSE) +  # Use se=FALSE to remove the 95% CI bands
  xlab("Temperature (C)") + ylab("Call Rate (Calls/sec)") +
  theme_bw()


## Call Rate by Temperature model
lm_Temp_CR<-lm(Call.Rate ~ Water.Temp..C., data=HrCalls) 
summary(lm_Temp_CR)
anova(lm_Temp_CR)

## Extract residuals
CRcoef<-unname(lm_Temp_CR$coefficients[2])

## Standardize to common Temperature
HrCalls$CRcorr<-(HrCalls$Call.Rate-(HrCalls$Water.Temp..C.-CorrTemp)*CRcoef)


## Figure of standardized Call Rate by Locality
dev.new()
ggplot(HrCalls, aes(x=factor(Lineage, level=c('sierra', 'hypochondriaca')), y=CRcorr, fill=Loc)) + 
  geom_boxplot(outlier.shape = NA) +
  scale_fill_viridis(discrete = TRUE, option="C") +
  geom_point(position=position_jitterdodge(0.1)) +
  xlab("Lineage") + ylab("Standarized Call Rate (calls/sec)") +
  theme_bw() +
  guides(fill = FALSE)


## Nested Model
lm_CR_corr<-lm(CRcorr ~ Lineage + Lineage/Loc, data=HrCalls) # Nested Factor model
summary(lm_CR_corr)
anova(lm_CR_corr)

## Effect Sizes
eta2_CRcorr <- eta_squared(lm_CR_corr)
interpret(eta2_CRcorr, rules = "cohen1992")


####
####
### 4.4 CALL DURATION ###
####

## Exploratory Figure
dev.new()
ggplot(HrCalls, aes(x=Water.Temp..C., y=Call.Duration..s.)) +
  geom_point(aes(color = Loc), size = 3) +
  scale_color_viridis(discrete = TRUE, option="C") +
  geom_smooth(method=lm, se=FALSE) +  # Use se=FALSE to remove the 95% CI bands
  xlab("Temperature (C)") + ylab("Call Duration (s)") +
  theme_bw()


# Call Duration by Temperature model
lm_Temp_CD<-lm(Call.Duration..s. ~ Water.Temp..C., data=HrCalls) 
summary(lm_Temp_CD)
anova(lm_Temp_CD)

## Extract residuals
CDcoef<-unname(lm_Temp_CD$coefficients[2])

## Standardize to common Temperature
HrCalls$CDcorr<-(HrCalls$Call.Duration..s.-(HrCalls$Water.Temp..C.-CorrTemp)*CDcoef)


## Figure of standardized Call Duration by Locality
dev.new()
ggplot(HrCalls, aes(x=factor(Lineage, level=c('sierra', 'hypochondriaca')), y=CDcorr, fill=Loc)) + 
  geom_boxplot(outlier.shape = NA) +
  scale_fill_viridis(discrete = TRUE, option="C") +
  geom_point(position=position_jitterdodge(0.1)) +
  xlab("Lineage") + ylab("Standarized Call Duration (s)") +
  theme_bw() +
  guides(fill = FALSE)

## Nested Model
lm_CD_corr<-lm(CDcorr ~ Lineage + Lineage/Loc, data=HrCalls) # Nested Factor model
summary(lm_CD_corr)
anova(lm_CD_corr)

## Effect Sizes
eta2_CDcorr <- eta_squared(lm_CD_corr)
interpret(eta2_CDcorr, rules = "cohen1992")


####
####
### 4.5 INTERPHASE INTERVAL ###
####

## Exploratory Figure
dev.new()
ggplot(HrCalls, aes(x=Water.Temp..C., y=Interphase.Interval..s.)) +
  geom_point(aes(color = Loc), size = 3) +
  scale_color_viridis(discrete = TRUE, option="C") +
  geom_smooth(method=lm, se=FALSE) +  # Use se=FALSE to remove the 95% CI bands
  xlab("Temperature (C)") + ylab("Interphase Interval (s)") +
  theme_bw()


# Inter-Phase Interval by Temperature model
lm_Temp_IPI<-lm(Interphase.Interval..s. ~ Water.Temp..C., data=HrCalls) 
summary(lm_Temp_IPI)
anova(lm_Temp_IPI)

## Extract residuals
IPIcoef<-unname(lm_Temp_IPI$coefficients[2])

## Standardize to common Temperature
HrCalls$IPIcorr<-(HrCalls$Interphase.Interval..s.-(HrCalls$Water.Temp..C.-CorrTemp)*IPIcoef)


## Figure of standardized Interphase Interval by Locality
dev.new()
ggplot(HrCalls, aes(x=factor(Lineage, level=c('sierra', 'hypochondriaca')), y=IPIcorr, fill=Loc)) + 
  geom_boxplot(outlier.shape = NA) +
  scale_fill_viridis(discrete = TRUE, option="C") +
  geom_point(position=position_jitterdodge(0.1)) +
  xlab("Lineage") + ylab("Standarized Inter-Phase Interval (s)") +
  theme_bw() +
  guides(fill = FALSE)

## Nested Model
lm_IPI_corr<-lm(IPIcorr ~ Lineage + Lineage/Loc, data=HrCalls) # Nested Factor model
summary(lm_IPI_corr)
anova(lm_IPI_corr)

# Effect Sizes
eta2_IPIcorr <- eta_squared(lm_IPI_corr)
interpret(eta2_IPIcorr, rules = "cohen1992")


####
####
### 4.6 PHASE 1 DURATION ###
####

## Exploratory Figure
dev.new()
ggplot(HrCalls, aes(x=Water.Temp..C., y=P1.Duration..s.)) +
  geom_point(aes(color = Loc), size = 3) +
  scale_color_viridis(discrete = TRUE, option="C") +
  geom_smooth(method=lm, se=FALSE) +  # Use se=FALSE to remove the 95% CI bands
  xlab("Temperature (C)") + ylab("Phase 1 Duration (s)") +
  theme_bw()


## Phase 1 Duration by Temperature model
lm_Temp_P1D<-lm(P1.Duration..s. ~ Water.Temp..C., data=HrCalls) 
summary(lm_Temp_P1D)
anova(lm_Temp_P1D)

## Extract residuals
P1Dcoef<-unname(lm_Temp_P1D$coefficients[2])

## Standardize to common Temperature
HrCalls$P1Dcorr<-(HrCalls$P1.Duration..s.-(HrCalls$Water.Temp..C.-CorrTemp)*P1Dcoef)


## Figure of standardized Phase 1 duration by Locality
dev.new()
ggplot(HrCalls, aes(x=factor(Lineage, level=c('sierra', 'hypochondriaca')), y=P1Dcorr, fill=Loc)) + 
  geom_boxplot(outlier.shape = NA) +
  scale_fill_viridis(discrete = TRUE, option="C") +
  geom_point(position=position_jitterdodge(0.1)) +
  xlab("Lineage") + ylab("Standarized Phase 1 Duration (s)") +
  theme_bw() +
  guides(fill = FALSE)

## Nested Model
lm_P1D_corr<-lm(P1Dcorr ~ Lineage + Lineage/Loc, data=HrCalls) # Nested Factor model
summary(lm_P1D_corr)
anova(lm_P1D_corr)

## Effect sizes
eta2_P1D <- eta_squared(lm_P1D_corr)
interpret(eta2_P1D, rules = "cohen1992")


####
####
### 4.7 PHASE 2 DURATION ###
####

## Exploratory Figure
dev.new()
ggplot(HrCalls, aes(x=Water.Temp..C., y=P2.Duration..s.)) +
  geom_point(aes(color = Loc), size = 3) +
  scale_color_viridis(discrete = TRUE, option="C") +
  geom_smooth(method=lm, se=FALSE) +  # Use se=FALSE to remove the 95% CI bands
  xlab("Temperature (C)") + ylab("Phase 2 Duration (s)") +
  theme_bw()


## Phase 2 Duration by Temperature model
lm_Temp_P2D<-lm(P2.Duration..s. ~ Water.Temp..C., data=HrCalls) 
summary(lm_Temp_P2D)
anova(lm_Temp_P2D)

## Extract residuals
P2Dcoef<-unname(lm_Temp_P2D$coefficients[2])

## Standardize to common Temperature
HrCalls$P2Dcorr<-(HrCalls$P2.Duration..s.-(HrCalls$Water.Temp..C.-CorrTemp)*P2Dcoef)


## Figure of standardized Phase 2 duration by Locality
dev.new()
ggplot(HrCalls, aes(x=factor(Lineage, level=c('sierra', 'hypochondriaca')), y=P2Dcorr, fill=Loc)) + 
  geom_boxplot(outlier.shape = NA) +
  scale_fill_viridis(discrete = TRUE, option="C") +
  geom_point(position=position_jitterdodge(0.1)) +
  xlab("Lineage") + ylab("Standarized Phase 2 Duration (s)") +
  theme_bw() +
  guides(fill = FALSE)

## Nested Model
lm_P2D_corr<-lm(P2Dcorr ~ Lineage + Lineage/Loc, data=HrCalls) # Nested Factor model
summary(lm_P2D_corr)
anova(lm_P2D_corr)

## Effect sizes
eta2_P2D <- eta_squared(lm_P2D_corr)
interpret(eta2_P2D, rules = "cohen1992")


####
####
### 4.8 NUMBER OF PULSES PHASE 1 ###
####

## Number of pulses in phase 1 by locality
dev.new()
ggplot(HrCalls, aes(x=factor(Lineage, level=c('sierra', 'hypochondriaca')), y=P1.N.Pulses, fill=Loc)) + 
  geom_boxplot(outlier.shape = NA) +
  scale_fill_viridis(discrete = TRUE, option="C") +
  geom_point(position=position_jitterdodge(0.1)) +
  xlab("Lineage") + ylab("Phase 1 Number of Pulses") +
  theme_bw() +
  guides(fill = FALSE)

## Nested model
lm_P1N<-lm(P1.N.Pulses ~ Lineage + Lineage/Loc, data=HrCalls) # Nested Factor model
summary(lm_P1N)
anova(lm_P1N)

## Effect sizes
eta2_P1N <- eta_squared(lm_P1N)
interpret(eta2_P1N, rules = "cohen1992")


####
####
### 4.9 NUMBER OF PULSES PHASE 2 ###
####

## Number of pulses in phase 2 by locality
dev.new()
ggplot(HrCalls, aes(x=factor(Lineage, level=c('sierra', 'hypochondriaca')), y=P2.N.Pulses, fill=Loc)) + 
  geom_boxplot(outlier.shape = NA) +
  scale_fill_viridis(discrete = TRUE, option="C") +
  geom_point(position=position_jitterdodge(0.1)) +
  xlab("Lineage") + ylab("Phase 2 Number of Pulses") +
  theme_bw() +
  guides(fill = FALSE)


## Nested model
lm_P2N<-lm(P2.N.Pulses ~ Lineage + Lineage/Loc, data=HrCalls) # Nested Factor model
summary(lm_P2N)
anova(lm_P2N)

## Effect sizes
eta2_P2N <- eta_squared(lm_P2N)
interpret(eta2_P2N, rules = "cohen1992")


################################################################################################################
#### 5) Summarize call properties (raw and standardized) by locality and lineage

## Mean and SD by Locality
NoCatergorical_Loc<-subset(HrCalls,select = -c(Rec.File.Name,County,Latitude,Longitude,Lineage,Water.Temp..C.,SVL..mm.))

HrCalls_Loc_MEANS <- NoCatergorical_Loc%>%
  group_by(Loc) %>%
  summarise(across(everything(), mean , na.rm = TRUE))

HrCalls_Loc_SD <- NoCatergorical_Loc%>%
  group_by(Loc) %>%
  summarise(across(everything(), sd , na.rm = TRUE))


## Mean and SD by Lineage
NoCatergorical_Lin<-subset(HrCalls,select = -c(Loc, Rec.File.Name,County,Latitude,Longitude,Water.Temp..C.,SVL..mm.))

HrCalls_Sp_MEANS <- NoCatergorical_Lin%>%
  group_by(Lineage) %>%
  summarise(across(everything(), mean , na.rm = TRUE))


HrCalls_Sp_SD <- NoCatergorical_Lin%>%
  group_by(Lineage) %>%
  summarise(across(everything(), sd , na.rm = TRUE))


################################################################################################################
#### 6) Principal Components Analysis

## Create dataframe
DataForPCA<-data.frame(HrCalls$P1.N.Pulses, HrCalls$P2.N.Pulses, HrCalls$PRcorr,
                       HrCalls$CRcorr, HrCalls$CDcorr, HrCalls$DFcorr,
                       HrCalls$P1Dcorr, HrCalls$P2Dcorr, HrCalls$IPIcorr) #  

## PCA
PCAfit<-prcomp(DataForPCA, scale=TRUE, scores=TRUE)
summary(PCAfit)
PCA_ev<-PCAfit$sdev*PCAfit$sdev     #obtain eigenvalues
PCA_loadings<-PCAfit[["rotation"]]  #obtain loadings
PCA_Scores<-data.frame(PCAfit$x)    #obtain PC scores

## Combine Call data data with PC scores
AllData<-cbind(HrCalls,PCA_Scores)
AllData$Lineage<-as.factor(AllData$Lineage)
AllData$Loc<-as.factor(AllData$Loc)


# PCA Figures
dev.new()
ggplot(AllData, aes(x=PC1, y=PC2, color=Loc))+
  scale_color_viridis(discrete = TRUE, option="C") +
  geom_point(size = 2)+
  stat_ellipse(type = "norm", level = 0.68, size = 1)+
  theme_bw() +
  guides(color = FALSE)

dev.new()
ggplot(AllData, aes(x=PC2, y=PC3, color=Loc))+
  scale_color_viridis(discrete = TRUE, option="C") +
  geom_point(size = 2)+
  stat_ellipse(type = "norm", level = 0.68, size = 1)+
  theme_bw() +
  guides(color = FALSE)

dev.new()
ggplot(AllData, aes(x=PC1, y=PC3, color=Loc))+
  scale_color_viridis(discrete = TRUE, option="C") +
  geom_point(size = 2)+
  stat_ellipse(type = "norm", level = 0.68, size = 1)+
  theme_bw() +
  guides(color = FALSE)

####
