# Supplementary material for: One or More Species of Pacific Tree Frogs? Insights From Vocal Sexual Signals
Source: Ecol Evol. 2025 Oct 8;15(10):e72292. doi: 10.1002/ece3.72292 (PMC12505430; doi:10.1002/ece3.72292)
Supplement: Supplementary file 1 — Appendix S1: ece372292‐sup‐0001‐AppendixS1.zip. [file ECE3-15-e72292-s001.zip › Call_Properties.csv]

Rec File Name	Loc	County	Latitude	Longitude	Lineage	Water Temp (C)	SVL (mm)	Mass (g)	Call Number	Call Rate	Call Duration (s)	P1 N Pulses	P1 Duration (s)	P1 Pulse Rate	Interphase Interval (s)	P2 N Pulses	P2 Duration (s)	Dominant Frequency (Hz)
Tascam_0382_Diphasic_032-044s	A-HB	Humboldt	40.68742	-124.21433	sierra	15.9	33.4	2.8	1	0.882	0.198	10	0.109	94.5	0.059	3	0.029	2476.3
Tascam_0382_Diphasic_032-044s	A-HB	Humboldt	40.68742	-124.21433	sierra	15.9	33.4	2.8	2	0.905	0.199	11	0.115	92.1	0.054	3	0.03	2433.3
Tascam_0382_Diphasic_032-044s	A-HB	Humboldt	40.68742	-124.21433	sierra	15.9	33.4	2.8	3	1.041	0.207	11	0.11	92.7	0.06	4	0.037	2476.3
Tascam_0383_Diphasic_005-015s	A-HB	Humboldt	40.68742	-124.21433	sierra	16.1	30.9	2.3	1	1.337	0.218	10	0.1	95.3	0.05	5	0.062	2368.7
Tascam_0383_Diphasic_005-015s	A-HB	Humboldt	40.68742	-124.21433	sierra	16.1	30.9	2.3	2	1.079	0.217	10	0.104	95.6	0.055	5	0.06	2390.2
Tascam_0383_Diphasic_005-015s	A-HB	Humboldt	40.68742	-124.21433	sierra	16.1	30.9	2.3	3	1.055	0.22	10	0.102	94.7	0.057	5	0.061	2368.7
Tascam_0385_Diphasic_070-081s	A-HB	Humboldt	40.68742	-124.21433	sierra	14.8	36.3	3.9	1	1.184	0.232	12	0.126	96.2	0.06	3	0.045	2131.8
Tascam_0385_Diphasic_070-081s	A-HB	Humboldt	40.68742	-124.21433	sierra	14.8	36.3	3.9	2	1.007	0.228	12	0.127	95.7	0.059	4	0.042	2174.9
Tascam_0385_Diphasic_070-081s	A-HB	Humboldt	40.68742	-124.21433	sierra	14.8	36.3	3.9	3	0.993	0.229	12	0.13	96.2	0.057	3	0.043	2174.9
Tascam_0388_Diphasic_125-140s	A-HB	Humboldt	40.68742	-124.21433	sierra	12.7	31.2	2.6	1	0.723	0.252	11	0.144	75.6	0.063	3	0.046	2239.5
Tascam_0388_Diphasic_125-140s	A-HB	Humboldt	40.68742	-124.21433	sierra	12.7	31.2	2.6	2	0.866	0.257	11	0.141	75.4	0.066	3	0.05	2239.5
Tascam_0388_Diphasic_125-140s	A-HB	Humboldt	40.68742	-124.21433	sierra	12.7	31.2	2.6	3	0.663	0.262	11	0.147	76.9	0.07	3	0.045	2282.5
Tascam_0389_Diphasic_055-070s	A-HB	Humboldt	40.68742	-124.21433	sierra	12.4	31.1	2.4	1	0.724	0.251	11	0.137	79.7	0.064	4	0.049	2325.6
Tascam_0389_Diphasic_055-070s	A-HB	Humboldt	40.68742	-124.21433	sierra	12.4	31.1	2.4	2	0.793	0.252	11	0.138	79.5	0.062	4	0.052	2411.7
Tascam_0389_Diphasic_055-070s	A-HB	Humboldt	40.68742	-124.21433	sierra	12.4	31.1	2.4	3	0.939	0.253	12	0.148	77.3	0.056	4	0.051	2325.6
Tascam_0391_Diphasic_045-057s	A-HB	Humboldt	40.68742	-124.21433	sierra	14.5	33.2	2.8	1	1.054	0.223	11	0.122	93.4	0.059	4	0.041	2261
Tascam_0391_Diphasic_045-057s	A-HB	Humboldt	40.68742	-124.21433	sierra	14.5	33.2	2.8	2	1.004	0.23	11	0.129	92.8	0.054	4	0.048	2239.5
Tascam_0391_Diphasic_045-057s	A-HB	Humboldt	40.68742	-124.21433	sierra	14.5	33.2	2.8	3	0.845	0.25	12	0.127	91.4	0.057	4	0.067	2325.6
Tascam_0391_Diphasic_130-141s	A-HB	Humboldt	40.68742	-124.21433	sierra	14.5	32.7	2.8	1	1.074	0.208	11	0.11	90.8	0.062	4	0.036	2217.9
Tascam_0391_Diphasic_130-141s	A-HB	Humboldt	40.68742	-124.21433	sierra	14.5	32.7	2.8	2	1.024	0.207	11	0.111	89.8	0.061	4	0.035	2217.9
Tascam_0391_Diphasic_130-141s	A-HB	Humboldt	40.68742	-124.21433	sierra	14.5	32.7	2.8	3	1.413	0.208	11	0.119	84.2	0.053	4	0.036	2239.5
Tascam_0392_Diphasic_044-098s	A-HB	Humboldt	40.68742	-124.21433	sierra	13	33.4	2.8	1	0.697	0.255	11	0.131	76.5	0.078	4	0.046	2196.4
Tascam_0392_Diphasic_044-098s	A-HB	Humboldt	40.68742	-124.21433	sierra	13	33.4	2.8	2	0.817	0.262	12	0.141	78.1	0.078	4	0.042	2282.5
Tascam_0392_Diphasic_044-098s	A-HB	Humboldt	40.68742	-124.21433	sierra	13	33.4	2.8	3	0.787	0.26	12	0.149	73.9	0.065	4	0.046	2368.7
Tascam_0394_Diphasic_080-095s	A-HB	Humboldt	40.68742	-124.21433	sierra	13	34.4	3.2	1	0.784	0.219	11	0.129	77.8	0.049	4	0.042	2325.6
Tascam_0394_Diphasic_080-095s	A-HB	Humboldt	40.68742	-124.21433	sierra	13	34.4	3.2	2	0.835	0.215	10	0.113	79.6	0.055	4	0.047	2368.7
Tascam_0394_Diphasic_080-095s	A-HB	Humboldt	40.68742	-124.21433	sierra	13	34.4	3.2	3	0.496	0.223	11	0.129	77.4	0.057	4	0.042	2368.7
Tascam_0396_Diphasic_014-028s	A-HB	Humboldt	40.68742	-124.21433	sierra	15.9	34.5	2.8	1	1.185	0.187	11	0.113	88.8	0.033	7	0.061	2411.7
Tascam_0396_Diphasic_014-028s	A-HB	Humboldt	40.68742	-124.21433	sierra	15.9	34.5	2.8	2	0.935	0.198	12	0.121	90.8	0.034	5	0.043	2497.9
Tascam_0396_Diphasic_014-028s	A-HB	Humboldt	40.68742	-124.21433	sierra	15.9	34.5	2.8	3	1.072	0.198	12	0.123	89.2	0.032	5	0.043	2476.3
Tascam_0397_Diphasic_083-094s	A-HB	Humboldt	40.68742	-124.21433	sierra	14.2	31.8	2.3	1	1.022	0.246	12	0.131	84	0.062	4	0.053	2411.7
Tascam_0397_Diphasic_083-094s	A-HB	Humboldt	40.68742	-124.21433	sierra	14.2	31.8	2.3	2	0.859	0.228	11	0.121	82.9	0.064	3	0.042	2347.1
Tascam_0397_Diphasic_083-094s	A-HB	Humboldt	40.68742	-124.21433	sierra	14.2	31.8	2.3	3	1.078	0.239	11	0.121	82.4	0.07	4	0.047	2390.2
Tascam_0398_Diphasic_039-052s	A-HB	Humboldt	40.68742	-124.21433	sierra	14.8	31.2	2.3	1	0.811	0.26	13	0.148	80.9	0.063	5	0.049	2540.9
Tascam_0398_Diphasic_039-052s	A-HB	Humboldt	40.68742	-124.21433	sierra	14.8	31.2	2.3	2	0.993	0.215	10	0.111	81.3	0.066	4	0.039	2584
Tascam_0398_Diphasic_039-052s	A-HB	Humboldt	40.68742	-124.21433	sierra	14.8	31.2	2.3	3	0.967	0.228	11	0.118	84.7	0.063	4	0.047	2519.4
Tascam_0399_Diphasic_078-088s	A-HB	Humboldt	40.68742	-124.21433	sierra	13.7	34.5	3.1	1	1.14	0.238	12	0.129	85.3	0.059	4	0.05	2304.1
Tascam_0399_Diphasic_078-088s	A-HB	Humboldt	40.68742	-124.21433	sierra	13.7	34.5	3.1	2	1.252	0.236	12	0.129	85.5	0.066	4	0.042	2217.9
Tascam_0399_Diphasic_078-088s	A-HB	Humboldt	40.68742	-124.21433	sierra	13.7	34.5	3.1	3	1.155	0.245	12	0.131	84.3	0.072	4	0.043	2217.9
Tascam_0400_Diphasic_157-172s	A-HB	Humboldt	40.68742	-124.21433	sierra	15.7	30.2	2.2	1	0.519	0.206	11	0.112	89.7	0.051	5	0.043	2476.3
Tascam_0400_Diphasic_157-172s	A-HB	Humboldt	40.68742	-124.21433	sierra	15.7	30.2	2.2	2	0.691	0.185	10	0.097	92.7	0.05	4	0.039	2347.1
Tascam_0400_Diphasic_157-172s	A-HB	Humboldt	40.68742	-124.21433	sierra	15.7	30.2	2.2	3	0.851	0.182	12	0.117	93.9	0.047	5	0.044	2454.8
Tascam_0401_Diphasic_063-075s	A-HB	Humboldt	40.68742	-124.21433	sierra	15.5	36.8	3.8	1	0.892	0.227	12	0.122	90.2	0.069	3	0.036	2153.3
Tascam_0401_Diphasic_063-075s	A-HB	Humboldt	40.68742	-124.21433	sierra	15.5	36.8	3.8	2	0.918	0.219	12	0.117	93.9	0.065	4	0.038	2239.5
Tascam_0401_Diphasic_063-075s	A-HB	Humboldt	40.68742	-124.21433	sierra	15.5	36.8	3.8	3	0.925	0.214	11	0.115	87	0.064	3	0.036	2261
Tascam_0402_Diphasic_155-175s	A-HB	Humboldt	40.68742	-124.21433	sierra	15	32.4	2.6	1	0.73	0.198	10	0.103	87.8	0.042	3	0.054	2239.5
Tascam_0402_Diphasic_155-175s	A-HB	Humboldt	40.68742	-124.21433	sierra	15	32.4	2.6	2	0.713	0.186	10	0.099	91	0.042	4	0.044	2239.5
Tascam_0402_Diphasic_155-175s	A-HB	Humboldt	40.68742	-124.21433	sierra	15	32.4	2.6	3	0.73	0.202	10	0.106	85.2	0.046	3	0.048	2239.5
Tascam_0368_Diphasic_185-196s	B-AC	Mendocino	39.71834	-123.65267	sierra	14.1	39.2	4.3	1	1.013	0.252	13	0.145	88.7	0.064	3	0.044	2024.1
Tascam_0368_Diphasic_185-196s	B-AC	Mendocino	39.71834	-123.65267	sierra	14.1	39.2	4.3	2	1.01	0.255	13	0.143	90.2	0.066	4	0.045	2088.7
Tascam_0368_Diphasic_185-196s	B-AC	Mendocino	39.71834	-123.65267	sierra	14.1	39.2	4.3	3	1	0.248	12	0.139	90.4	0.069	4	0.046	2153.3
Tascam_0369_Diphasic_052-065s	B-AC	Mendocino	39.71834	-123.65267	sierra	12.1	39.8	4.5	1	1.412	0.255	11	0.137	85.8	0.074	3	0.044	2045.7
Tascam_0369_Diphasic_052-065s	B-AC	Mendocino	39.71834	-123.65267	sierra	12.1	39.8	4.5	2	1.944	0.243	11	0.125	85.9	0.082	3	0.037	2196.4
Tascam_0369_Diphasic_052-065s	B-AC	Mendocino	39.71834	-123.65267	sierra	12.1	39.8	4.5	3	1.324	0.256	12	0.141	83.1	0.072	3	0.044	2196.4
Tascam_0370_Diphasic_095-107s	B-AC	Mendocino	39.71834	-123.65267	sierra	12.9	31.5	2.8	1	1.465	0.228	11	0.126	89.2	0.072	2	0.03	2131.8
Tascam_0370_Diphasic_095-107s	B-AC	Mendocino	39.71834	-123.65267	sierra	12.9	31.5	2.8	2	0.82	0.244	11	0.128	90	0.073	3	0.043	2304.1
Tascam_0370_Diphasic_095-107s	B-AC	Mendocino	39.71834	-123.65267	sierra	12.9	31.5	2.8	3	0.931	0.233	11	0.133	90.9	0.067	2	0.034	2261
Tascam_0371_Diphasic_105-128s	B-AC	Mendocino	39.71834	-123.65267	sierra	11.4	39.5	4.5	1	0.427	0.285	11	0.156	75	0.071	4	0.058	2024.1
Tascam_0371_Diphasic_105-128s	B-AC	Mendocino	39.71834	-123.65267	sierra	11.4	39.5	4.5	2	0.53	0.274	11	0.146	72.9	0.074	4	0.054	2024.1
Tascam_0371_Diphasic_105-128s	B-AC	Mendocino	39.71834	-123.65267	sierra	11.4	39.5	4.5	3	0.612	0.287	12	0.161	72.8	0.072	3	0.054	2002.6
Tascam_0372_Diphasic_015-027s	B-AC	Mendocino	39.71834	-123.65267	sierra	12.7	38.2	4.0	1	1.286	0.252	12	0.14	87.9	0.073	2	0.039	2002.6
Tascam_0372_Diphasic_015-027s	B-AC	Mendocino	39.71834	-123.65267	sierra	12.7	38.2	4.0	2	0.805	0.252	13	0.151	88.3	0.065	3	0.037	2002.6
Tascam_0372_Diphasic_015-027s	B-AC	Mendocino	39.71834	-123.65267	sierra	12.7	38.2	4.0	3	1.034	0.248	12	0.142	88.4	0.074	2	0.033	1938
Tascam_0374_Diphasic_077-093s	B-AC	Mendocino	39.71834	-123.65267	sierra	11.3	34.2	3.3	1	0.777	0.282	11	0.142	70.4	0.093	4	0.048	2325.6
Tascam_0374_Diphasic_077-093s	B-AC	Mendocino	39.71834	-123.65267	sierra	11.3	34.2	3.3	2	0.675	0.294	11	0.142	70.4	0.099	4	0.053	2304.1
Tascam_0374_Diphasic_077-093s	B-AC	Mendocino	39.71834	-123.65267	sierra	11.3	34.2	3.3	3	0.781	0.303	12	0.154	71.5	0.1	4	0.051	2325.6
Tascam_0375_Diphasic_020-038s	B-AC	Mendocino	39.71834	-123.65267	sierra	11.7	40.6	4.8	1	0.492	0.284	11	0.146	68.6	0.076	4	0.061	2196.4
Tascam_0375_Diphasic_020-038s	B-AC	Mendocino	39.71834	-123.65267	sierra	11.7	40.6	4.8	2	0.627	0.289	11	0.144	69.3	0.081	4	0.068	2110.3
Tascam_0375_Diphasic_020-038s	B-AC	Mendocino	39.71834	-123.65267	sierra	11.7	40.6	4.8	3	0.644	0.287	11	0.152	65.9	0.073	4	0.063	2196.4
Tascam_0376_Diphasic_042-059s	B-AC	Mendocino	39.71834	-123.65267	sierra	11.1	37.1	4.1	1	0.823	0.276	11	0.151	66.4	0.09	2	0.036	2131.8
Tascam_0376_Diphasic_042-059s	B-AC	Mendocino	39.71834	-123.65267	sierra	11.1	37.1	4.1	2	1.041	0.284	11	0.154	65.1	0.099	2	0.033	2131.8
Tascam_0376_Diphasic_042-059s	B-AC	Mendocino	39.71834	-123.65267	sierra	11.1	37.1	4.1	3	0.555	0.301	12	0.154	71.5	0.094	4	0.053	2153.3
Tascam_0377_Diphasic_020-036s	B-AC	Mendocino	39.71834	-123.65267	sierra	11.4	38.5	4.3	1	0.791	0.327	12	0.167	65.9	0.069	3	0.09	2304.1
Tascam_0377_Diphasic_020-036s	B-AC	Mendocino	39.71834	-123.65267	sierra	11.4	38.5	4.3	2	0.634	0.329	13	0.182	66	0.067	4	0.079	2261
Tascam_0377_Diphasic_020-036s	B-AC	Mendocino	39.71834	-123.65267	sierra	11.4	38.5	4.3	3	0.591	0.336	13	0.181	66.3	0.085	4	0.068	2282.5
Tascam_0378_Diphasic_011-028s	B-AC	Mendocino	39.71834	-123.65267	sierra	10.7	36.6	3.4	1	0.673	0.303	12	0.147	74.9	0.09	5	0.067	2390.2
Tascam_0378_Diphasic_011-028s	B-AC	Mendocino	39.71834	-123.65267	sierra	10.7	36.6	3.4	2	0.637	0.306	13	0.162	73.9	0.075	5	0.067	2347.1
Tascam_0378_Diphasic_011-028s	B-AC	Mendocino	39.71834	-123.65267	sierra	10.7	36.6	3.4	3	0.603	0.306	12	0.149	74.1	0.092	5	0.065	2325.6
Tascam_0379_Diphasic_032-050s	B-AC	Mendocino	39.71834	-123.65267	sierra	10.3	39.6	4.8	1	0.681	0.322	12	0.169	65.3	0.086	5	0.068	2433.3
Tascam_0379_Diphasic_032-050s	B-AC	Mendocino	39.71834	-123.65267	sierra	10.3	39.6	4.8	2	0.746	0.298	11	0.154	64.9	0.07	5	0.075	2390.2
Tascam_0379_Diphasic_032-050s	B-AC	Mendocino	39.71834	-123.65267	sierra	10.3	39.6	4.8	3	0.591	0.453	22	0.31	67.8	0.079	5	0.068	2390.2
Tascam_0380_Diphasic_078-096s	B-AC	Mendocino	39.71834	-123.65267	sierra	10.7	38.6	4.6	1	0.631	0.292	11	0.161	62	0.09	2	0.041	2153.3
Tascam_0380_Diphasic_078-096s	B-AC	Mendocino	39.71834	-123.65267	sierra	10.7	38.6	4.6	2	0.686	0.291	11	0.157	63.9	0.096	2	0.038	2196.4
Tascam_0380_Diphasic_078-096s	B-AC	Mendocino	39.71834	-123.65267	sierra	10.7	38.6	4.6	3	0.539	0.296	11	0.161	62.2	0.093	3	0.041	2110.3
Tascam_0112_Diphasic_022-032s	C-HL	Sierra	39.71311	-120.63189	sierra	17	35.1	3.1	1	1.087	0.198	12	0.115	105.7	0.03	6	0.051	2153.3
Tascam_0112_Diphasic_022-032s	C-HL	Sierra	39.71311	-120.63189	sierra	17	35.1	3.1	2	0.839	0.201	12	0.119	105.5	0.025	6	0.057	2024.1
Tascam_0112_Diphasic_022-032s	C-HL	Sierra	39.71311	-120.63189	sierra	17	35.1	3.1	3	1.116	0.194	11	0.105	105.7	0.037	5	0.052	2045.7
Tascam_0113_Diphasic_018-027s	C-HL	Sierra	39.71311	-120.63189	sierra	16	43.2	5.7	1	1.316	0.207	14	0.122	111.7	0.042	6	0.046	2045.7
Tascam_0113_Diphasic_018-027s	C-HL	Sierra	39.71311	-120.63189	sierra	16	43.2	5.7	2	1.2	0.209	15	0.127	119.5	0.044	4	0.038	2067.2
Tascam_0113_Diphasic_018-027s	C-HL	Sierra	39.71311	-120.63189	sierra	16	43.2	5.7	3	1.245	0.21	14	0.128	112.7	0.044	5	0.038	2088.7
Tascam_0114_Diphasic_022-030s	C-HL	Sierra	39.71311	-120.63189	sierra	16	44.5	6.2	1	1.428	0.249	13	0.128	107.6	0.051	3	0.071	2002.6
Tascam_0114_Diphasic_022-030s	C-HL	Sierra	39.71311	-120.63189	sierra	16	44.5	6.2	2	1.339	0.231	13	0.125	106.6	0.054	3	0.052	1959.5
Tascam_0114_Diphasic_022-030s	C-HL	Sierra	39.71311	-120.63189	sierra	16	44.5	6.2	3	1.511	0.235	13	0.126	107.1	0.05	3	0.058	2045.7
Tascam_0115_Diphasic_040-051s	C-HL	Sierra	39.71311	-120.63189	sierra	16	35.4	3.2	1	1.05	0.203	10	0.11	95.4	0.059	3	0.034	2024.1
Tascam_0115_Diphasic_040-051s	C-HL	Sierra	39.71311	-120.63189	sierra	16	35.4	3.2	2	0.683	0.214	11	0.119	93.5	0.06	3	0.035	2088.7
Tascam_0115_Diphasic_040-051s	C-HL	Sierra	39.71311	-120.63189	sierra	16	35.4	3.2	3	0.782	0.212	10	0.11	97.3	0.065	3	0.037	2131.8
Tascam_0116_Diphasic_110-121s	C-HL	Sierra	39.71311	-120.63189	sierra	14	41.9	6.2	1	1.038	0.27	13	0.158	76	0.074	3	0.038	1938
Tascam_0116_Diphasic_110-121s	C-HL	Sierra	39.71311	-120.63189	sierra	14	41.9	6.2	2	1.153	0.275	13	0.158	76	0.073	3	0.044	1873.4
Tascam_0116_Diphasic_110-121s	C-HL	Sierra	39.71311	-120.63189	sierra	14	41.9	6.2	3	1.155	0.273	12	0.149	74.1	0.075	4	0.05	1873.4
Tascam_0117_Diphasic_024-037s	C-HL	Sierra	39.71311	-120.63189	sierra	14	38.9	4.4	1	0.952	0.261	12	0.141	88.1	0.055	5	0.065	1894.9
Tascam_0117_Diphasic_024-037s	C-HL	Sierra	39.71311	-120.63189	sierra	14	38.9	4.4	2	0.869	0.265	13	0.147	90.2	0.038	5	0.08	1894.9
Tascam_0117_Diphasic_024-037s	C-HL	Sierra	39.71311	-120.63189	sierra	14	38.9	4.4	3	1.189	0.258	12	0.135	89.4	0.066	4	0.058	1916.5
Tascam_0119_Diphasic_106-116s	C-HL	Sierra	39.71311	-120.63189	sierra	15	37.4	3.6	1	1.411	0.226	12	0.121	91.1	0.06	5	0.045	1873.4
Tascam_0119_Diphasic_106-116s	C-HL	Sierra	39.71311	-120.63189	sierra	15	37.4	3.6	2	0.97	0.218	12	0.123	89.3	0.037	6	0.059	2067.2
Tascam_0119_Diphasic_106-116s	C-HL	Sierra	39.71311	-120.63189	sierra	15	37.4	3.6	3	1.142	0.225	12	0.121	90.8	0.053	5	0.051	2002.6
Tascam_0120_Diphasic_028-039s	C-HL	Sierra	39.71311	-120.63189	sierra	15	40.2	4.8	1	1.023	0.229	12	0.127	86.9	0.042	6	0.061	1981.1
Tascam_0120_Diphasic_028-039s	C-HL	Sierra	39.71311	-120.63189	sierra	15	40.2	4.8	2	1.05	0.248	13	0.13	92.7	0.051	6	0.067	2067.2
Tascam_0120_Diphasic_028-039s	C-HL	Sierra	39.71311	-120.63189	sierra	15	40.2	4.8	3	0.301	0.241	12	0.131	83.9	0.039	7	0.072	2174.9
Tascam_0121_Diphasic_006-013.5s	C-HL	Sierra	39.71311	-120.63189	sierra	17	40.3	4.8	1	1.635	0.223	13	0.14	85.9	0.041	4	0.043	1765.7
Tascam_0121_Diphasic_006-013.5s	C-HL	Sierra	39.71311	-120.63189	sierra	17	40.3	4.8	2	1.452	0.217	14	0.126	103	0.041	4	0.051	1830.3
Tascam_0121_Diphasic_006-013.5s	C-HL	Sierra	39.71311	-120.63189	sierra	17	40.3	4.8	3	1.684	0.213	14	0.128	101.5	0.038	4	0.047	1808.8
Tascam_0122_Diphasic_039-049s	C-HL	Sierra	39.71311	-120.63189	sierra	16.5	40.8	4.7	1	1.174	0.233	12	0.129	85.2	0.028	7	0.077	1787.3
Tascam_0122_Diphasic_039-049s	C-HL	Sierra	39.71311	-120.63189	sierra	16.5	40.8	4.7	2	1.133	0.225	12	0.127	86.3	0.039	5	0.058	1808.8
Tascam_0122_Diphasic_039-049s	C-HL	Sierra	39.71311	-120.63189	sierra	16.5	40.8	4.7	3	0.848	0.216	11	0.114	87.6	0.04	5	0.062	1765.7
Tascam_0123_Diphasic_070-081s	C-HL	Sierra	39.71311	-120.63189	sierra	15	40.2	4.2	1	0.904	0.239	12	0.125	88.3	0.054	6	0.061	2045.7
Tascam_0123_Diphasic_070-081s	C-HL	Sierra	39.71311	-120.63189	sierra	15	40.2	4.2	2	1.302	0.231	12	0.124	89	0.061	5	0.046	1938
Tascam_0123_Diphasic_070-081s	C-HL	Sierra	39.71311	-120.63189	sierra	15	40.2	4.2	3	1.222	0.236	13	0.135	88.7	0.049	5	0.051	1981.1
Tascam_0125_Diphasic_015-024s	C-HL	Sierra	39.71311	-120.63189	sierra	15	39.7	4.7	1	1.247	0.221	13	0.136	88	0.036	5	0.048	1894.9
Tascam_0125_Diphasic_015-024s	C-HL	Sierra	39.71311	-120.63189	sierra	15	39.7	4.7	2	1.326	0.223	13	0.137	87.5	0.031	5	0.056	1808.8
Tascam_0125_Diphasic_015-024s	C-HL	Sierra	39.71311	-120.63189	sierra	15	39.7	4.7	3	1.241	0.23	13	0.132	90.8	0.04	6	0.057	1894.9
Tascam_0126_Diphasic_040-048s	C-HL	Sierra	39.71311	-120.63189	sierra	16	41.5	4.8	1	1.35	0.218	14	0.125	104	0.045	5	0.049	1959.5
Tascam_0126_Diphasic_040-048s	C-HL	Sierra	39.71311	-120.63189	sierra	16	41.5	4.8	2	1.241	0.218	14	0.121	107.3	0.048	5	0.05	1959.5
Tascam_0126_Diphasic_040-048s	C-HL	Sierra	39.71311	-120.63189	sierra	16	41.5	4.8	3	1.534	0.221	14	0.126	103.3	0.043	5	0.052	1873.4
Tascam_0127_Diphasic_044-053s	C-HL	Sierra	39.71311	-120.63189	sierra	17	40.4	4.9	1	1.451	0.215	12	0.121	90.6	0.053	4	0.039	1981.1
Tascam_0127_Diphasic_044-053s	C-HL	Sierra	39.71311	-120.63189	sierra	17	40.4	4.9	2	1.312	0.227	13	0.138	87	0.04	5	0.049	1894.9
Tascam_0127_Diphasic_044-053s	C-HL	Sierra	39.71311	-120.63189	sierra	17	40.4	4.9	3	1.065	0.224	13	0.131	91.6	0.046	5	0.048	2002.6
Tascam_0128_Diphasic_014-021s	C-HL	Sierra	39.71311	-120.63189	sierra	20	38	3.7	1	1.733	0.167	11	0.088	113.9	0.037	4	0.042	2024.1
Tascam_0128_Diphasic_014-021s	C-HL	Sierra	39.71311	-120.63189	sierra	20	38	3.7	2	1.55	0.151	9	0.08	100.5	0.033	5	0.038	2024.1
Tascam_0128_Diphasic_014-021s	C-HL	Sierra	39.71311	-120.63189	sierra	20	38	3.7	3	1.805	0.159	11	0.087	115.6	0.037	2	0.034	2024.1
Tascam_0129_Diphasic_068-076s	C-HL	Sierra	39.71311	-120.63189	sierra	19	42	5.6	1	1.295	0.176	11	0.092	108.2	0.035	3	0.049	1938
Tascam_0129_Diphasic_068-076s	C-HL	Sierra	39.71311	-120.63189	sierra	19	42	5.6	2	0.998	0.162	11	0.088	114.2	0.039	3	0.036	1894.9
Tascam_0129_Diphasic_068-076s	C-HL	Sierra	39.71311	-120.63189	sierra	19	42	5.6	3	1.42	0.165	10	0.082	109.9	0.045	3	0.037	1938
Tascam_0130_Diphasic_031-038s	C-HL	Sierra	39.71311	-120.63189	sierra	18	39.3	4.0	1	1.56	0.176	11	0.09	111	0.044	4	0.042	1981.1
Tascam_0130_Diphasic_031-038s	C-HL	Sierra	39.71311	-120.63189	sierra	18	39.3	4.0	2	1.534	0.195	12	0.1	110.2	0.042	6	0.054	2002.6
Tascam_0130_Diphasic_031-038s	C-HL	Sierra	39.71311	-120.63189	sierra	18	39.3	4.0	3	1.631	0.196	12	0.097	113.9	0.046	6	0.054	1981.1
Tascam_0131_Diphasic_060-071s	C-HL	Sierra	39.71311	-120.63189	sierra	16	35.5	3.1	1	1.139	0.238	12	0.13	84.9	0.067	4	0.041	2261
Tascam_0131_Diphasic_060-071s	C-HL	Sierra	39.71311	-120.63189	sierra	16	35.5	3.1	2	1.133	0.242	11	0.123	81	0.072	5	0.047	2174.9
Tascam_0131_Diphasic_060-071s	C-HL	Sierra	39.71311	-120.63189	sierra	16	35.5	3.1	3	0.788	0.248	11	0.122	81.7	0.075	5	0.051	2196.4
Tascam_0132_Diphasic_099-107s	C-HL	Sierra	39.71311	-120.63189	sierra	18	41.3	5.1	1	1.138	0.201	13	0.119	101.1	0.038	4	0.044	1873.4
Tascam_0132_Diphasic_099-107s	C-HL	Sierra	39.71311	-120.63189	sierra	18	41.3	5.1	2	1.437	0.19	12	0.111	98.8	0.037	4	0.042	1894.9
Tascam_0132_Diphasic_099-107s	C-HL	Sierra	39.71311	-120.63189	sierra	18	41.3	5.1	3	1.29	0.199	13	0.116	103.9	0.041	4	0.042	1873.4
Tascam_0133_Diphasic_032-042s	C-HL	Sierra	39.71311	-120.63189	sierra	15.5	33.3	2.8	1	1.17	0.218	13	0.124	96.9	0.053	5	0.043	2067.2
Tascam_0133_Diphasic_032-042s	C-HL	Sierra	39.71311	-120.63189	sierra	15.5	33.3	2.8	2	1.122	0.212	12	0.118	93.5	0.057	4	0.039	2131.8
Tascam_0133_Diphasic_032-042s	C-HL	Sierra	39.71311	-120.63189	sierra	15.5	33.3	2.8	3	0.975	0.211	12	0.121	91.3	0.055	4	0.035	2174.9
Tascam_0134_Diphasic_109-121s	C-HL	Sierra	39.71311	-120.63189	sierra	12	39.4	4.9	1	0.936	0.285	12	0.155	71.1	0.076	5	0.054	1938
Tascam_0134_Diphasic_109-121s	C-HL	Sierra	39.71311	-120.63189	sierra	12	39.4	4.9	2	0.992	0.292	12	0.156	70.4	0.076	5	0.059	1873.4
Tascam_0134_Diphasic_109-121s	C-HL	Sierra	39.71311	-120.63189	sierra	12	39.4	4.9	3	1.199	0.296	13	0.169	70.9	0.066	5	0.061	1916.5
Tascam_0135_Diphasic_104-117s	C-HL	Sierra	39.71311	-120.63189	sierra	12.5	34.1	2.7	1	0.964	0.242	11	0.132	75.5	0.065	4	0.045	2239.5
Tascam_0135_Diphasic_104-117s	C-HL	Sierra	39.71311	-120.63189	sierra	12.5	34.1	2.7	2	0.988	0.251	12	0.142	77.6	0.059	5	0.05	2261
Tascam_0135_Diphasic_104-117s	C-HL	Sierra	39.71311	-120.63189	sierra	12.5	34.1	2.7	3	0.984	0.254	12	0.143	76.9	0.067	4	0.044	2153.3
Tascam_0141_Diphasic_106-119s	C-HL	Sierra	39.71311	-120.63189	sierra	14	39.8	5.0	1	0.831	0.208	12	0.122	90.1	0.05	4	0.036	1938
Tascam_0141_Diphasic_106-119s	C-HL	Sierra	39.71311	-120.63189	sierra	14	39.8	5.0	2	1.009	0.219	13	0.132	90.9	0.047	4	0.041	1959.5
Tascam_0141_Diphasic_106-119s	C-HL	Sierra	39.71311	-120.63189	sierra	14	39.8	5.0	3	0.971	0.224	12	0.123	89.2	0.056	4	0.044	1959.5
Tascam_0359_Diphasic_226-237s	D-ML	Lake	38.87137	-122.41927	sierra	15.4	35.4	3.0	1	0.838	0.18	10	0.1	103.2	0.054	2	0.026	2239.5
Tascam_0359_Diphasic_226-237s	D-ML	Lake	38.87137	-122.41927	sierra	15.4	35.4	3.0	2	0.964	0.195	11	0.105	104.8	0.06	3	0.029	2239.5
Tascam_0359_Diphasic_226-237s	D-ML	Lake	38.87137	-122.41927	sierra	15.4	35.4	3.0	3	1.002	0.19	11	0.11	101.6	0.05	4	0.03	2282.5
Tascam_0360_Diphasic_121-131s	D-ML	Lake	38.87137	-122.41927	sierra	14.3	31.9	2.4	1	1.378	0.225	11	0.115	92	0.065	3	0.046	2390.2
Tascam_0360_Diphasic_121-131s	D-ML	Lake	38.87137	-122.41927	sierra	14.3	31.9	2.4	2	1.131	0.234	11	0.119	92.4	0.059	3	0.075	2411.7
Tascam_0360_Diphasic_121-131s	D-ML	Lake	38.87137	-122.41927	sierra	14.3	31.9	2.4	3	1.378	0.204	10	0.111	93.5	0.061	3	0.034	2282.5
Tascam_0362_Diphasic_106-121s	D-ML	Lake	38.87137	-122.41927	sierra	14.5	35.9	2.9	1	0.873	0.225	11	0.114	95.7	0.067	2	0.044	2325.6
Tascam_0362_Diphasic_106-121s	D-ML	Lake	38.87137	-122.41927	sierra	14.5	35.9	2.9	2	0.776	0.224	12	0.125	93.9	0.058	3	0.041	2325.6
Tascam_0362_Diphasic_106-121s	D-ML	Lake	38.87137	-122.41927	sierra	14.5	35.9	2.9	3	0.765	0.218	12	0.126	94.4	0.059	3	0.034	2304.1
Tascam_0363_Diphasic_049-063s	D-ML	Lake	38.87137	-122.41927	sierra	13.2	30.5	2.0	1	0.809	0.251	11	0.134	79.3	0.073	4	0.045	2907
Tascam_0363_Diphasic_049-063s	D-ML	Lake	38.87137	-122.41927	sierra	13.2	30.5	2.0	2	0.751	0.25	10	0.116	83.3	0.078	5	0.057	2842.4
Tascam_0363_Diphasic_049-063s	D-ML	Lake	38.87137	-122.41927	sierra	13.2	30.5	2.0	3	0.876	0.259	12	0.14	82.4	0.069	4	0.05	2777.8
Tascam_0364_Diphasic_186-199s	D-ML	Lake	38.87137	-122.41927	sierra	13.3	31.3	2.2	1	1.235	0.222	11	0.125	79.7	0.045	5	0.052	2368.7
Tascam_0364_Diphasic_186-199s	D-ML	Lake	38.87137	-122.41927	sierra	13.3	31.3	2.2	2	0.731	0.222	12	0.137	80.4	0.043	4	0.043	2386.7
Tascam_0364_Diphasic_186-199s	D-ML	Lake	38.87137	-122.41927	sierra	13.3	31.3	2.2	3	0.82	0.228	11	0.125	79.9	0.055	5	0.049	2347.1
Tascam_0365_Diphasic_002-015s	D-ML	Lake	38.87137	-122.41927	sierra	16.2	31.2	2.1	1	1.148	0.197	11	0.104	96.4	0.037	6	0.056	2454.8
Tascam_0365_Diphasic_002-015s	D-ML	Lake	38.87137	-122.41927	sierra	16.2	31.2	2.1	2	1.295	0.198	11	0.103	96.7	0.037	6	0.057	2497.9
Tascam_0365_Diphasic_002-015s	D-ML	Lake	38.87137	-122.41927	sierra	16.2	31.2	2.1	3	0.857	0.205	12	0.113	97.6	0.046	5	0.046	2476.3
Tascam_0366_Diphasic_102-111s	D-ML	Lake	38.87137	-122.41927	sierra	17.5	33.9	2.4	1	1.246	0.159	11	0.099	100.8	0.041	3	0.024	2196.4
Tascam_0366_Diphasic_102-111s	D-ML	Lake	38.87137	-122.41927	sierra	17.5	33.9	2.4	2	1.419	0.158	11	0.095	105.4	0.042	3	0.023	2304.1
Tascam_0366_Diphasic_102-111s	D-ML	Lake	38.87137	-122.41927	sierra	17.5	33.9	2.4	3	1.224	0.163	11	0.095	105.7	0.041	3	0.026	2390.2
Tascam_0367_Diphasic_075-090s	D-ML	Lake	38.87137	-122.41927	sierra	14.7	28.6	1.5	1	0.982	0.195	10	0.097	92.7	0.07	3	0.029	2648.6
Tascam_0367_Diphasic_075-090s	D-ML	Lake	38.87137	-122.41927	sierra	14.7	28.6	1.5	2	0.967	0.204	10	0.096	93.6	0.078	3	0.031	2691.7
Tascam_0367_Diphasic_075-090s	D-ML	Lake	38.87137	-122.41927	sierra	14.7	28.6	1.5	3	0.889	0.21	11	0.108	92.8	0.071	3	0.031	2734.7
AVMLAB2032_Diphasic_71-88s	E-SF	Orinda	37.949	-122.17494	sierra	9	33.9	3.0	1	0.568	0.31	11	0.166	66.1	0.077	3	0.033	2347.1
AVMLAB2032_Diphasic_71-88s	E-SF	Orinda	37.949	-122.17494	sierra	9	33.9	3.0	2	0.531	0.417	11	0.164	64.4	0.067	4	0.056	2368.7
AVMLAB2032_Diphasic_71-88s	E-SF	Orinda	37.949	-122.17494	sierra	9	33.9	3.0	3	0.631	0.276	10	0.15	65.3	0.08	4	0.039	2368.7
AVMLAB2033_Diphasic_35-51s	E-SF	Orinda	37.949	-122.17494	sierra	9	36.0	4.0	1	0.609	0.303	12	0.185	64.3	0.069	4	0.054	2174.9
AVMLAB2033_Diphasic_35-51s	E-SF	Orinda	37.949	-122.17494	sierra	9	36.0	4.0	2	0.763	0.296	11	0.174	62.3	0.066	4	0.057	2088.7
AVMLAB2033_Diphasic_35-51s	E-SF	Orinda	37.949	-122.17494	sierra	9	36.0	4.0	3	0.721	0.288	11	0.167	64.2	0.068	4	0.053	2131.8
AVMLAB2037_Diphasic_49-68s	E-SF	Orinda	37.949	-122.17494	sierra	9	36.2	3.5	1	0.674	0.304	12	0.177	65	0.07	4	0.057	2368.7
AVMLAB2037_Diphasic_49-68s	E-SF	Orinda	37.949	-122.17494	sierra	9	36.2	3.5	2	0.424	0.305	12	0.177	64.9	0.069	4	0.059	2325.6
AVMLAB2037_Diphasic_49-68s	E-SF	Orinda	37.949	-122.17494	sierra	9	36.2	3.5	3	0.696	0.3	11	0.159	66	0.089	3	0.051	2304.1
AVMLAB2040_Diphasic_39-63s	E-SF	Orinda	37.949	-122.17494	sierra	8	36.2	3.9	1	0.485	0.293	10	0.157	62.4	0.084	4	0.052	2110.3
AVMLAB2040_Diphasic_39-63s	E-SF	Orinda	37.949	-122.17494	sierra	8	36.2	3.9	2	0.524	0.305	10	0.155	63.2	0.097	4	0.053	2110.3
AVMLAB2040_Diphasic_39-63s	E-SF	Orinda	37.949	-122.17494	sierra	8	36.2	3.9	3	0.511	0.305	11	0.173	63	0.078	4	0.053	2088.7
AVMLAB2042_Diphasic_42-64s	E-SF	Orinda	37.949	-122.17494	sierra	8	35.8	3.9	1	0.53	0.238	7	0.102	58.7	0.082	4	0.055	2153.3
AVMLAB2042_Diphasic_42-64s	E-SF	Orinda	37.949	-122.17494	sierra	8	35.8	3.9	2	0.497	0.254	8	0.114	61.5	0.086	4	0.055	2110.3
AVMLAB2042_Diphasic_42-64s	E-SF	Orinda	37.949	-122.17494	sierra	8	35.8	3.9	3	0.464	0.252	7	0.103	58.5	0.083	5	0.065	2174.9
Tascam_0038_Diphasic_20-34.5s	E-SF	Orinda	37.949	-122.17494	sierra	10.5	35.2	4.0	1	0.767	0.278	12	0.156	74.2	0.033	7	0.09	2153.3
Tascam_0038_Diphasic_20-34.5s	E-SF	Orinda	37.949	-122.17494	sierra	10.5	35.2	4.0	2	0.868	0.298	13	0.171	75	0.043	7	0.084	2282.5
Tascam_0038_Diphasic_20-34.5s	E-SF	Orinda	37.949	-122.17494	sierra	10.5	35.2	4.0	3	0.715	0.301	13	0.171	73.9	0.045	7	0.085	2282.5
Tascam_0042_Diphasic_71-85s	E-SF	Orinda	37.949	-122.17494	sierra	11	34.2	3.1	1	0.966	0.273	11	0.15	66.5	0.05	6	0.073	2347.1
Tascam_0042_Diphasic_71-85s	E-SF	Orinda	37.949	-122.17494	sierra	11	34.2	3.1	2	0.717	0.258	10	0.136	66.2	0.076	4	0.046	2368.7
Tascam_0042_Diphasic_71-85s	E-SF	Orinda	37.949	-122.17494	sierra	11	34.2	3.1	3	0.893	0.262	9	0.127	62.9	0.076	5	0.058	2261
Tascam_0046_Diphasic_54-68s	E-SF	Orinda	37.949	-122.17494	sierra	11	33.1	2.7	1	0.689	0.241	9	0.127	63.2	0.077	2	0.039	2282.5
Tascam_0046_Diphasic_54-68s	E-SF	Orinda	37.949	-122.17494	sierra	11	33.1	2.7	2	0.981	0.272	11	0.149	67.1	0.084	2	0.04	2239.5
Tascam_0046_Diphasic_54-68s	E-SF	Orinda	37.949	-122.17494	sierra	11	33.1	2.7	3	0.8	0.275	12	0.164	67.1	0.071	2	0.04	2196.4
Tascam_0049_Diphasic_107-122.5s	E-SF	Orinda	37.949	-122.17494	sierra	11	35.3	3.4	1	0.734	0.269	10	0.133	67.7	0.021	9	0.115	2497.9
Tascam_0049_Diphasic_107-122.5s	E-SF	Orinda	37.949	-122.17494	sierra	11	35.3	3.4	2	0.71	0.255	10	0.134	67.4	0.019	8	0.103	2476.3
Tascam_0049_Diphasic_107-122.5s	E-SF	Orinda	37.949	-122.17494	sierra	11	35.3	3.4	3	0.614	0.254	10	0.137	65.8	0.018	8	0.1	2390.2
Tascam_0054_Diphasic_84.5-99.5s	E-SF	Orinda	37.949	-122.17494	sierra	13	33.1	2.9	1	0.713	0.243	9	0.112	71.7	0.091	3	0.04	2304.1
Tascam_0054_Diphasic_84.5-99.5s	E-SF	Orinda	37.949	-122.17494	sierra	13	33.1	2.9	2	0.702	0.265	10	0.127	70.7	0.079	5	0.058	2282.5
Tascam_0054_Diphasic_84.5-99.5s	E-SF	Orinda	37.949	-122.17494	sierra	13	33.1	2.9	3	0.888	0.251	10	0.133	67.9	0.075	4	0.044	2239.5
Tascam_0056_Diphasic_181-195s	E-SF	Orinda	37.949	-122.17494	sierra	13	36.4	4.4	1	0.894	0.283	12	0.152	72.6	0.039	7	0.092	2131.8
Tascam_0056_Diphasic_181-195s	E-SF	Orinda	37.949	-122.17494	sierra	13	36.4	4.4	2	0.883	0.276	13	0.16	75	0.053	5	0.064	2067.2
Tascam_0056_Diphasic_181-195s	E-SF	Orinda	37.949	-122.17494	sierra	13	36.4	4.4	3	0.716	0.276	12	0.15	73.1	0.054	6	0.072	2131.8
Tascam_0059_Diphasic_48-61s	E-SF	Orinda	37.949	-122.17494	sierra	12	36.6	3.4	1	0.867	0.253	11	0.138	72.3	0.037	8	0.078	2088.7
Tascam_0059_Diphasic_48-61s	E-SF	Orinda	37.949	-122.17494	sierra	12	36.6	3.4	2	0.631	0.24	10	0.128	70.3	0.053	5	0.059	2153.3
Tascam_0059_Diphasic_48-61s	E-SF	Orinda	37.949	-122.17494	sierra	12	36.6	3.4	3	0.735	0.242	10	0.128	70.6	0.056	5	0.058	2131.8
Tascam_0060_Diphasic_58-73.5s	E-SF	Orinda	37.949	-122.17494	sierra	12	32.4	2.5	1	0.792	0.25	9	0.114	70.1	0.072	5	0.063	2411.7
Tascam_0060_Diphasic_58-73.5s	E-SF	Orinda	37.949	-122.17494	sierra	12	32.4	2.5	2	0.725	0.222	7	0.094	63.8	0.067	5	0.061	2433.3
Tascam_0060_Diphasic_58-73.5s	E-SF	Orinda	37.949	-122.17494	sierra	12	32.4	2.5	3	0.58	0.246	9	0.123	65.3	0.063	5	0.06	2433.3
Tascam_0064_Diphasic_48-62.5s	E-SF	Orinda	37.949	-122.17494	sierra	11.5	36.5	3.9	1	0.763	0.29	13	0.17	70.5	0.071	4	0.049	2131.8
Tascam_0064_Diphasic_48-62.5s	E-SF	Orinda	37.949	-122.17494	sierra	11.5	36.5	3.9	2	0.762	0.303	13	0.167	71.9	0.074	5	0.061	2217.9
Tascam_0064_Diphasic_48-62.5s	E-SF	Orinda	37.949	-122.17494	sierra	11.5	36.5	3.9	3	0.648	0.289	12	0.158	69.5	0.083	4	0.048	2131.8
Tascam_0065_Diphasic_92-108s	E-SF	Orinda	37.949	-122.17494	sierra	12	38.4	4.5	1	0.604	0.286	13	0.165	72.8	0.069	4	0.052	2067.2
Tascam_0065_Diphasic_92-108s	E-SF	Orinda	37.949	-122.17494	sierra	12	38.4	4.5	2	0.88	0.293	13	0.165	72.9	0.068	4	0.06	2088.7
Tascam_0065_Diphasic_92-108s	E-SF	Orinda	37.949	-122.17494	sierra	12	38.4	4.5	3	0.769	0.294	13	0.169	71.1	0.067	5	0.057	2088.7
Tascam_0066_Diphasic_91-102s	E-SF	Orinda	37.949	-122.17494	sierra	16	34.3	3.0	1	0.906	0.204	11	0.111	89.8	0.056	4	0.038	2368.7
Tascam_0066_Diphasic_91-102s	E-SF	Orinda	37.949	-122.17494	sierra	16	34.3	3.0	2	1.025	0.188	9	0.093	86.4	0.056	4	0.04	2476.3
Tascam_0066_Diphasic_91-102s	E-SF	Orinda	37.949	-122.17494	sierra	16	34.3	3.0	3	0.912	0.198	10	0.105	85.6	0.055	4	0.038	2433.3
Tascam_0070_Diphasic_26-37s	E-SF	Orinda	37.949	-122.17494	sierra	15.5	34.0	2.9	1	0.917	0.22	11	0.114	87.6	0.055	5	0.05	2476.3
Tascam_0070_Diphasic_26-37s	E-SF	Orinda	37.949	-122.17494	sierra	15.5	34.0	2.9	2	1.159	0.21	10	0.102	88.7	0.057	5	0.052	2454.8
Tascam_0070_Diphasic_26-37s	E-SF	Orinda	37.949	-122.17494	sierra	15.5	34.0	2.9	3	1.013	0.218	11	0.109	91.6	0.051	5	0.058	2476.3
Tascam_0071_Diphasic_64-77s	E-SF	Orinda	37.949	-122.17494	sierra	15.5	38.9	4.1	1	0.74	0.211	11	0.122	81.8	0.052	3	0.036	1981.1
Tascam_0071_Diphasic_64-77s	E-SF	Orinda	37.949	-122.17494	sierra	15.5	38.9	4.1	2	0.93	0.217	11	0.127	78.9	0.052	3	0.038	1959.5
Tascam_0071_Diphasic_64-77s	E-SF	Orinda	37.949	-122.17494	sierra	15.5	38.9	4.1	3	0.699	0.21	11	0.125	80.3	0.05	3	0.036	2024.1
Tascam_0074_Diphasic_03.8-15s	E-SF	Orinda	37.949	-122.17494	sierra	15	33.7	2.9	1	0.85	0.179	9	0.092	87	0.06	2	0.028	2131.8
Tascam_0074_Diphasic_03.8-15s	E-SF	Orinda	37.949	-122.17494	sierra	15	33.7	2.9	2	0.876	0.181	9	0.1	80.2	0.048	3	0.032	2196.4
Tascam_0074_Diphasic_03.8-15s	E-SF	Orinda	37.949	-122.17494	sierra	15	33.7	2.9	3	1.211	0.188	10	0.111	81.4	0.049	3	0.027	2196.4
Tascam_0077_Diphasic_09-21s	E-SF	Orinda	37.949	-122.17494	sierra	15	32.4	2.6	1	0.962	0.218	12	0.128	86.2	0.04	4	0.049	2390.2
Tascam_0077_Diphasic_09-21s	E-SF	Orinda	37.949	-122.17494	sierra	15	32.4	2.6	2	0.962	0.212	10	0.11	81.5	0.053	4	0.048	2368.7
Tascam_0077_Diphasic_09-21s	E-SF	Orinda	37.949	-122.17494	sierra	15	32.4	2.6	3	0.855	0.221	11	0.115	87.1	0.06	4	0.046	2325.6
Tascam_0078_Diphasic_32-47s	E-SF	Orinda	37.949	-122.17494	sierra	15	38.2	3.4	1	0.692	0.211	10	0.119	75.6	0.046	4	0.045	2196.4
Tascam_0078_Diphasic_32-47s	E-SF	Orinda	37.949	-122.17494	sierra	15	38.2	3.4	2	0.862	0.216	10	0.121	74.2	0.054	3	0.041	2239.5
Tascam_0078_Diphasic_32-47s	E-SF	Orinda	37.949	-122.17494	sierra	15	38.2	3.4	3	0.77	0.225	11	0.131	76.3	0.046	3	0.048	2217.9
Tascam_0079_Diphasic_91-105s	E-SF	Orinda	37.949	-122.17494	sierra	15	35.6	3.1	1	0.727	0.234	11	0.136	73.7	0.054	4	0.044	2196.4
Tascam_0079_Diphasic_91-105s	E-SF	Orinda	37.949	-122.17494	sierra	15	35.6	3.1	2	0.88	0.241	11	0.133	75.5	0.056	5	0.053	2174.9
Tascam_0079_Diphasic_91-105s	E-SF	Orinda	37.949	-122.17494	sierra	15	35.6	3.1	3	0.856	0.242	11	0.131	76.2	0.058	5	0.053	2153.3
Tascam_0080_Diphasic_38.5-55s	E-SF	Orinda	37.949	-122.17494	sierra	14.5	35.3	2.9	1	0.648	0.199	8	0.094	74.7	0.056	5	0.049	2304.1
Tascam_0080_Diphasic_38.5-55s	E-SF	Orinda	37.949	-122.17494	sierra	14.5	35.3	2.9	2	0.606	0.18	6	0.07	71.1	0.056	5	0.053	2282.5
Tascam_0080_Diphasic_38.5-55s	E-SF	Orinda	37.949	-122.17494	sierra	14.5	35.3	2.9	3	0.652	0.177	7	0.081	74.3	0.051	5	0.05	2239.5
Tascam_0081_Diphasic_39-52s	E-SF	Orinda	37.949	-122.17494	sierra	14.5	37.9	4.2	1	0.684	0.222	12	0.128	86.2	0.064	2	0.031	1959.5
Tascam_0081_Diphasic_39-52s	E-SF	Orinda	37.949	-122.17494	sierra	14.5	37.9	4.2	2	0.754	0.222	13	0.135	89	0.056	3	0.032	2002.6
Tascam_0081_Diphasic_39-52s	E-SF	Orinda	37.949	-122.17494	sierra	14.5	37.9	4.2	3	0.893	0.224	12	0.13	84.5	0.062	3	0.031	1938
Tascam_0333_Diphasic_071-084s	F-RM	San Luis Obispo	35.62011	-121.07591	hypochondriaca	16.5	36.8	3.3	1	0.925	0.228	10	0.127	77.7	0.043	5	0.058	2239.5
Tascam_0333_Diphasic_071-084s	F-RM	San Luis Obispo	35.62011	-121.07591	hypochondriaca	16.5	36.8	3.3	2	0.802	0.218	9	0.111	77.4	0.047	5	0.061	2325.6
Tascam_0333_Diphasic_071-084s	F-RM	San Luis Obispo	35.62011	-121.07591	hypochondriaca	16.5	36.8	3.3	3	1.368	0.232	10	0.132	77.5	0.039	5	0.061	2196.4
Tascam_0337_Diphasic_103-115s	F-RM	San Luis Obispo	35.62011	-121.07591	hypochondriaca	16.4	32.5	2.3	1	1.022	0.274	10	0.141	68	0.081	4	0.052	2261
Tascam_0337_Diphasic_103-115s	F-RM	San Luis Obispo	35.62011	-121.07591	hypochondriaca	16.4	32.5	2.3	2	0.918	0.276	10	0.141	68	0.081	4	0.055	2325.6
Tascam_0337_Diphasic_103-115s	F-RM	San Luis Obispo	35.62011	-121.07591	hypochondriaca	16.4	32.5	2.3	3	0.981	0.249	9	0.132	66.9	0.066	4	0.051	2325.6
Tascam_0338_Diphasic_181-194s	F-RM	San Luis Obispo	35.62011	-121.07591	hypochondriaca	16.1	36.2	3.3	1	0.844	0.25	10	0.135	71.3	0.031	6	0.084	2153.3
Tascam_0338_Diphasic_181-194s	F-RM	San Luis Obispo	35.62011	-121.07591	hypochondriaca	16.1	36.2	3.3	2	1.083	0.279	12	0.164	72.7	0.035	6	0.08	2131.8
Tascam_0338_Diphasic_181-194s	F-RM	San Luis Obispo	35.62011	-121.07591	hypochondriaca	16.1	36.2	3.3	3	0.967	0.276	11	0.163	66	0.032	6	0.08	2153.3
Tascam_0340_Diphasic_076-090s	F-RM	San Luis Obispo	35.62011	-121.07591	hypochondriaca	16.1	31.5	2.6	1	0.873	0.243	10	0.137	72.9	0.045	5	0.061	2217.9
Tascam_0340_Diphasic_076-090s	F-RM	San Luis Obispo	35.62011	-121.07591	hypochondriaca	16.1	31.5	2.6	2	0.957	0.24	10	0.134	74.1	0.044	5	0.061	2239.5
Tascam_0340_Diphasic_076-090s	F-RM	San Luis Obispo	35.62011	-121.07591	hypochondriaca	16.1	31.5	2.6	3	0.74	0.254	11	0.154	70.9	0.041	4	0.06	2261
Tascam_0341_Diphasic_053-066s	F-RM	San Luis Obispo	35.62011	-121.07591	hypochondriaca	16	35.9		1	0.981	0.237	9	0.125	71.3	0.061	4	0.052	2325.6
Tascam_0341_Diphasic_053-066s	F-RM	San Luis Obispo	35.62011	-121.07591	hypochondriaca	16	35.9		2	0.753	0.236	10	0.139	71.4	0.047	4	0.049	2368.7
Tascam_0341_Diphasic_053-066s	F-RM	San Luis Obispo	35.62011	-121.07591	hypochondriaca	16	35.9		3	0.894	0.247	10	0.134	70.8	0.052	5	0.061	2347.1
Tascam_0342_Diphasic_084-096s	F-RM	San Luis Obispo	35.62011	-121.07591	hypochondriaca	15	37.5	3.8	1	1.222	0.246	10	0.138	65	0.048	4	0.06	2217.9
Tascam_0342_Diphasic_084-096s	F-RM	San Luis Obispo	35.62011	-121.07591	hypochondriaca	15	37.5	3.8	2	0.817	0.254	11	0.146	68.4	0.053	4	0.054	2174.9
Tascam_0342_Diphasic_084-096s	F-RM	San Luis Obispo	35.62011	-121.07591	hypochondriaca	15	37.5	3.8	3	1.058	0.233	9	0.119	67	0.055	4	0.059	2325.6
Tascam_0343_Diphasic_010-022s	F-RM	San Luis Obispo	35.62011	-121.07591	hypochondriaca	14.6	32.6	3.0	1	0.923	0.24	10	0.136	66	0.053	4	0.051	2713.2
Tascam_0343_Diphasic_010-022s	F-RM	San Luis Obispo	35.62011	-121.07591	hypochondriaca	14.6	32.6	3.0	2	0.893	0.245	10	0.14	64.5	0.062	3	0.044	2648.6
Tascam_0343_Diphasic_010-022s	F-RM	San Luis Obispo	35.62011	-121.07591	hypochondriaca	14.6	32.6	3.0	3	0.912	0.26	11	0.156	64.2	0.047	4	0.058	2734.7
Tascam_0346_Diphasic_045-058s	F-RM	San Luis Obispo	35.62011	-121.07591	hypochondriaca	13.5	36.4	3.6	1	0.708	0.236	9	0.138	57.8	0.067	2	0.031	2454.8
Tascam_0346_Diphasic_045-058s	F-RM	San Luis Obispo	35.62011	-121.07591	hypochondriaca	13.5	36.4	3.6	2	0.702	0.241	9	0.14	57.3	0.067	2	0.034	2411.7
Tascam_0346_Diphasic_045-058s	F-RM	San Luis Obispo	35.62011	-121.07591	hypochondriaca	13.5	36.4	3.6	3	0.842	0.234	8	0.124	56.5	0.067	2	0.043	2476.3
Tascam_0347_Diphasic_093-107s	F-RM	San Luis Obispo	35.62011	-121.07591	hypochondriaca	13.5	38.7	4.7	1	0.791	0.284	10	0.162	55.6	0.074	3	0.046	2347.1
Tascam_0347_Diphasic_093-107s	F-RM	San Luis Obispo	35.62011	-121.07591	hypochondriaca	13.5	38.7	4.7	2	0.922	0.288	10	0.161	55.8	0.073	3	0.054	2368.7
Tascam_0347_Diphasic_093-107s	F-RM	San Luis Obispo	35.62011	-121.07591	hypochondriaca	13.5	38.7	4.7	3	0.733	0.272	10	0.162	55.5	0.073	3	0.039	2304.1
Tascam_0349_Diphasic_018-036s	F-RM	San Luis Obispo	35.62011	-121.07591	hypochondriaca	10	38.3	4.5	1	0.599	0.343	10	0.196	46	0.078	4	0.069	2627.1
Tascam_0349_Diphasic_018-036s	F-RM	San Luis Obispo	35.62011	-121.07591	hypochondriaca	10	38.3	4.5	2	0.563	0.328	9	0.182	44	0.059	5	0.09	2584
Tascam_0349_Diphasic_018-036s	F-RM	San Luis Obispo	35.62011	-121.07591	hypochondriaca	10	38.3	4.5	3	0.67	0.329	10	0.195	46.2	0.078	3	0.056	2562.5
Tascam_0350_Diphasic_138-152s	F-RM	San Luis Obispo	35.62011	-121.07591	hypochondriaca	14	40.3	4.8	1	0.693	0.284	10	0.157	57.3	0.054	4	0.073	2002.6
Tascam_0350_Diphasic_138-152s	F-RM	San Luis Obispo	35.62011	-121.07591	hypochondriaca	14	40.3	4.8	2	0.808	0.285	10	0.16	56.4	0.053	4	0.074	2002.6
Tascam_0350_Diphasic_138-152s	F-RM	San Luis Obispo	35.62011	-121.07591	hypochondriaca	14	40.3	4.8	3	0.784	0.289	10	0.16	56.1	0.052	4	0.076	2045.7
Tascam_0351_Diphasic_011-025s	F-RM	San Luis Obispo	35.62011	-121.07591	hypochondriaca	12	38.4	4.2	1	0.696	0.263	8	0.125	56.1	0.093	3	0.045	2627.1
Tascam_0351_Diphasic_011-025s	F-RM	San Luis Obispo	35.62011	-121.07591	hypochondriaca	12	38.4	4.2	2	0.941	0.248	9	0.143	56.1	0.078	2	0.028	2519.4
Tascam_0351_Diphasic_011-025s	F-RM	San Luis Obispo	35.62011	-121.07591	hypochondriaca	12	38.4	4.2	3	0.659	0.282	10	0.158	56.9	0.08	3	0.044	2584
Tascam_0352_Diphasic_045-057s	F-RM	San Luis Obispo	35.62011	-121.07591	hypochondriaca	15.5	35.9	3.2	1	1.106	0.248	11	0.148	67.7	0.065	3	0.041	2261
Tascam_0352_Diphasic_045-057s	F-RM	San Luis Obispo	35.62011	-121.07591	hypochondriaca	15.5	35.9	3.2	2	0.722	0.258	11	0.157	63.9	0.086	3	0.039	2261
Tascam_0352_Diphasic_045-057s	F-RM	San Luis Obispo	35.62011	-121.07591	hypochondriaca	15.5	35.9	3.2	3	0.953	0.234	9	0.122	65.5	0.069	3	0.043	2368.7
Tascam_0353_Diphasic_157-171s	F-RM	San Luis Obispo	35.62011	-121.07591	hypochondriaca	15	32.7	2.9	1	0.712	0.247	10	0.14	64.3	0.064	3	0.045	3079.2
Tascam_0353_Diphasic_157-171s	F-RM	San Luis Obispo	35.62011	-121.07591	hypochondriaca	15	32.7	2.9	2	0.922	0.244	9	0.123	65.1	0.072	4	0.05	3079.2
Tascam_0353_Diphasic_157-171s	F-RM	San Luis Obispo	35.62011	-121.07591	hypochondriaca	15	32.7	2.9	3	0.873	0.248	9	0.126	63.6	0.069	4	0.053	3036.2
Tascam_0355_Diphasic_360-376s	F-RM	San Luis Obispo	35.62011	-121.07591	hypochondriaca	14	35.7	3.2	1	0.669	0.24	9	0.137	58.3	0.061	3	0.041	2454.8
Tascam_0355_Diphasic_360-376s	F-RM	San Luis Obispo	35.62011	-121.07591	hypochondriaca	14	35.7	3.2	2	0.892	0.24	10	0.154	58.6	0.048	3	0.039	2325.6
Tascam_0355_Diphasic_360-376s	F-RM	San Luis Obispo	35.62011	-121.07591	hypochondriaca	14	35.7	3.2	3	0.857	0.24	10	0.153	59	0.049	3	0.038	2282.5
Tascam_0237_Diphasic_032-049s	G-SB	Santa Barbara	34.79125	-120.03675	hypochondriaca	10	33.5	3.2	1	0.608	0.316	9	0.178	49.8	0.106	2	0.032	2153.3
Tascam_0237_Diphasic_032-049s	G-SB	Santa Barbara	34.79125	-120.03675	hypochondriaca	10	33.5	3.2	2	0.656	0.318	9	0.177	50.7	0.106	2	0.035	2153.3
Tascam_0237_Diphasic_032-049s	G-SB	Santa Barbara	34.79125	-120.03675	hypochondriaca	10	33.5	3.2	3	0.691	0.318	9	0.179	50.2	0.104	2	0.04	2217.9
Tascam_0300_Diphasic_047-059s	G-SB	Santa Barbara	34.79125	-120.03675	hypochondriaca	14	34.8	3.1	1	1.079	0.264	10	0.15	66.1	0.066	3	0.05	2239.5
Tascam_0300_Diphasic_047-059s	G-SB	Santa Barbara	34.79125	-120.03675	hypochondriaca	14	34.8	3.1	2	0.83	0.264	10	0.15	65.5	0.067	3	0.047	2217.9
Tascam_0300_Diphasic_047-059s	G-SB	Santa Barbara	34.79125	-120.03675	hypochondriaca	14	34.8	3.1	3	0.977	0.263	10	0.149	65.7	0.067	3	0.047	2174.9
Tascam_0301_Diphasic_057-070s	G-SB	Santa Barbara	34.79125	-120.03675	hypochondriaca	14	38.4	4.5	1	0.918	0.28	10	0.157	62.4	0.065	4	0.057	2325.6
Tascam_0301_Diphasic_057-070s	G-SB	Santa Barbara	34.79125	-120.03675	hypochondriaca	14	38.4	4.5	2	0.795	0.266	10	0.158	62.6	0.065	3	0.044	2261
Tascam_0301_Diphasic_057-070s	G-SB	Santa Barbara	34.79125	-120.03675	hypochondriaca	14	38.4	4.5	3	0.897	0.27	9	0.143	64.5	0.078	3	0.049	2217.9
Tascam_0302_Diphasic_186-201s	G-SB	Santa Barbara	34.79125	-120.03675	hypochondriaca	13.5	36.6	3.6	1	0.636	0.28	10	0.161	58.5	0.049	4	0.07	2325.6
Tascam_0302_Diphasic_186-201s	G-SB	Santa Barbara	34.79125	-120.03675	hypochondriaca	13.5	36.6	3.6	2	0.753	0.277	10	0.168	58.1	0.058	3	0.051	2261
Tascam_0302_Diphasic_186-201s	G-SB	Santa Barbara	34.79125	-120.03675	hypochondriaca	13.5	36.6	3.6	3	0.644	0.278	10	0.166	58.7	0.058	3	0.054	2282.5
Tascam_0306_Diphasic_062-077s	G-SB	Santa Barbara	34.79125	-120.03675	hypochondriaca	13.5	34.0	3.0	1	0.62	0.292	9	0.149	59.1	0.091	3	0.053	2347.1
Tascam_0306_Diphasic_062-077s	G-SB	Santa Barbara	34.79125	-120.03675	hypochondriaca	13.5	34.0	3.0	2	0.69	0.273	9	0.148	58.8	0.074	3	0.05	2325.6
Tascam_0306_Diphasic_062-077s	G-SB	Santa Barbara	34.79125	-120.03675	hypochondriaca	13.5	34.0	3.0	3	0.748	0.263	8	0.142	59.4	0.08	2	0.04	2347.1
Tascam_0307_Diphasic_073-087s	G-SB	Santa Barbara	34.79125	-120.03675	hypochondriaca	12	36.9	3.8	1	0.778	0.273	10	0.171	52.5	0.059	3	0.042	2239.5
Tascam_0307_Diphasic_073-087s	G-SB	Santa Barbara	34.79125	-120.03675	hypochondriaca	12	36.9	3.8	2	0.821	0.286	10	0.169	53.3	0.067	3	0.05	2239.5
Tascam_0307_Diphasic_073-087s	G-SB	Santa Barbara	34.79125	-120.03675	hypochondriaca	12	36.9	3.8	3	0.796	0.282	9	0.15	53.4	0.084	3	0.049	2368.7
Tascam_0310_Diphasic_091-108s	G-SB	Santa Barbara	34.79125	-120.03675	hypochondriaca	12	37.4	3.6	1	0.56	0.234	7	0.109	54.9	0.08	3	0.044	2261
Tascam_0310_Diphasic_091-108s	G-SB	Santa Barbara	34.79125	-120.03675	hypochondriaca	12	37.4	3.6	2	0.65	0.238	8	0.133	52.8	0.059	3	0.046	2174.9
Tascam_0310_Diphasic_091-108s	G-SB	Santa Barbara	34.79125	-120.03675	hypochondriaca	12	37.4	3.6	3	0.711	0.252	8	0.133	52.6	0.075	3	0.044	2217.9
Tascam_0312_Diphasic_059-075s	G-SB	Santa Barbara	34.79125	-120.03675	hypochondriaca	11	36.6	3.6	1	0.649	0.229	6	0.101	49.6	0.084	3	0.045	2153.3
Tascam_0312_Diphasic_059-075s	G-SB	Santa Barbara	34.79125	-120.03675	hypochondriaca	11	36.6	3.6	2	0.713	0.225	7	0.119	50.6	0.074	3	0.033	2217.9
Tascam_0312_Diphasic_059-075s	G-SB	Santa Barbara	34.79125	-120.03675	hypochondriaca	11	36.6	3.6	3	0.813	0.219	7	0.117	51.2	0.064	3	0.037	2217.9
Tascam_0313_Diphasic_030-046s	G-SB	Santa Barbara	34.79125	-120.03675	hypochondriaca	11.5	36.5	3.6	1	0.817	0.303	9	0.156	51.3	0.046	6	0.101	2390.2
Tascam_0313_Diphasic_030-046s	G-SB	Santa Barbara	34.79125	-120.03675	hypochondriaca	11.5	36.5	3.6	2	0.559	0.289	9	0.156	51.2	0.042	5	0.091	2325.6
Tascam_0313_Diphasic_030-046s	G-SB	Santa Barbara	34.79125	-120.03675	hypochondriaca	11.5	36.5	3.6	3	0.488	0.332	12	0.201	54.7	0.048	5	0.083	2347.1
Tascam_0314_Diphasic_020-040s	G-SB	Santa Barbara	34.79125	-120.03675	hypochondriaca	10.5	37.2	3.6	1	0.481	0.287	7	0.143	41.8	0.094	2	0.05	2282.5
Tascam_0314_Diphasic_020-040s	G-SB	Santa Barbara	34.79125	-120.03675	hypochondriaca	10.5	37.2	3.6	2	0.564	0.265	7	0.141	42.6	0.076	3	0.049	2368.7
Tascam_0314_Diphasic_020-040s	G-SB	Santa Barbara	34.79125	-120.03675	hypochondriaca	10.5	37.2	3.6	3	0.654	0.358	10	0.223	40.4	0.089	2	0.047	2390.2
Tascam_0316_Diphasic_003-014s	G-SB	Santa Barbara	34.79125	-120.03675	hypochondriaca	16	32.5	2.3	1	0.977	0.223	10	0.132	68.1	0.043	3	0.046	2282.5
Tascam_0316_Diphasic_003-014s	G-SB	Santa Barbara	34.79125	-120.03675	hypochondriaca	16	32.5	2.3	2	1.046	0.212	9	0.119	67.4	0.05	3	0.044	2261
Tascam_0316_Diphasic_003-014s	G-SB	Santa Barbara	34.79125	-120.03675	hypochondriaca	16	32.5	2.3	3	1.01	0.209	9	0.119	67.5	0.047	3	0.043	2261
Tascam_0317_Diphasic_135-147s	G-SB	Santa Barbara	34.79125	-120.03675	hypochondriaca	16	35.6	3.2	1	1.11	0.226	9	0.129	62.2	0.056	3	0.041	2217.9
Tascam_0317_Diphasic_135-147s	G-SB	Santa Barbara	34.79125	-120.03675	hypochondriaca	16	35.6	3.2	2	1.151	0.222	9	0.126	63.3	0.06	3	0.035	2217.9
Tascam_0317_Diphasic_135-147s	G-SB	Santa Barbara	34.79125	-120.03675	hypochondriaca	16	35.6	3.2	3	0.688	0.21	8	0.105	66.4	0.069	3	0.036	2282.5
Tascam_0318_Diphasic_120-132s	G-SB	Santa Barbara	34.79125	-120.03675	hypochondriaca	15	37.2	3.8	1	1.171	0.237	10	0.135	66.6	0.058	4	0.044	2325.6
Tascam_0318_Diphasic_120-132s	G-SB	Santa Barbara	34.79125	-120.03675	hypochondriaca	15	37.2	3.8	2	1.024	0.242	10	0.141	63.7	0.061	3	0.04	2304.1
Tascam_0318_Diphasic_120-132s	G-SB	Santa Barbara	34.79125	-120.03675	hypochondriaca	15	37.2	3.8	3	1.117	0.239	10	0.139	64.6	0.06	3	0.04	2261
Tascam_0319_Diphasic_061-072s	G-SB	Santa Barbara	34.79125	-120.03675	hypochondriaca	15	35.2	3.3	1	0.91	0.227	9	0.12	66.7	0.056	4	0.051	2217.9
Tascam_0319_Diphasic_061-072s	G-SB	Santa Barbara	34.79125	-120.03675	hypochondriaca	15	35.2	3.3	2	1.035	0.213	9	0.12	66.9	0.045	4	0.049	2325.6
Tascam_0319_Diphasic_061-072s	G-SB	Santa Barbara	34.79125	-120.03675	hypochondriaca	15	35.2	3.3	3	0.979	0.228	9	0.12	66.7	0.058	4	0.05	2110.3
Tascam_0321_Diphasic_060-070s	G-SB	Santa Barbara	34.79125	-120.03675	hypochondriaca	16	36.0	3.2	1	1.019	0.215	9	0.12	66.8	0.046	4	0.049	2325.6
Tascam_0321_Diphasic_060-070s	G-SB	Santa Barbara	34.79125	-120.03675	hypochondriaca	16	36.0	3.2	2	0.919	0.191	8	0.105	66.5	0.034	4	0.052	2304.1
Tascam_0321_Diphasic_060-070s	G-SB	Santa Barbara	34.79125	-120.03675	hypochondriaca	16	36.0	3.2	3	1.247	0.197	8	0.11	63.9	0.032	4	0.055	2282.5
Tascam_0322_Diphasic_080-092s	G-SB	Santa Barbara	34.79125	-120.03675	hypochondriaca	15	35.5	3.2	1	1.025	0.218	9	0.117	68.4	0.043	5	0.059	2261
Tascam_0322_Diphasic_080-092s	G-SB	Santa Barbara	34.79125	-120.03675	hypochondriaca	15	35.5	3.2	2	1.049	0.222	10	0.129	69.9	0.044	4	0.049	2347.1
Tascam_0322_Diphasic_080-092s	G-SB	Santa Barbara	34.79125	-120.03675	hypochondriaca	15	35.5	3.2	3	0.949	0.212	9	0.116	69	0.045	4	0.05	2261
Tascam_0323_Diphasic_050-063s	G-SB	Santa Barbara	34.79125	-120.03675	hypochondriaca	14	33.6	2.9	1	0.931	0.229	9	0.133	60.4	0.059	3	0.038	2497.9
Tascam_0323_Diphasic_050-063s	G-SB	Santa Barbara	34.79125	-120.03675	hypochondriaca	14	33.6	2.9	2	0.96	0.262	10	0.154	58.9	0.054	4	0.054	2562.5
Tascam_0323_Diphasic_050-063s	G-SB	Santa Barbara	34.79125	-120.03675	hypochondriaca	14	33.6	2.9	3	0.967	0.244	9	0.138	57.9	0.055	4	0.051	2562.5
Tascam_0324_Diphasic_060-078s	G-SB	Santa Barbara	34.79125	-120.03675	hypochondriaca	11.4	30.4	1.9	1	0.648	0.314	9	0.159	50.4	0.095	4	0.06	2540.9
Tascam_0324_Diphasic_060-078s	G-SB	Santa Barbara	34.79125	-120.03675	hypochondriaca	11.4	30.4	1.9	2	0.691	0.35	11	0.202	49.5	0.084	4	0.064	2540.9
Tascam_0324_Diphasic_060-078s	G-SB	Santa Barbara	34.79125	-120.03675	hypochondriaca	11.4	30.4	1.9	3	0.441	0.314	9	0.159	50.3	0.089	4	0.066	2519.4
Tascam_0325_Diphasic_090-105s	G-SB	Santa Barbara	34.79125	-120.03675	hypochondriaca	12.5	30.8	2.4	1	0.773	0.276	10	0.163	55.3	0.075	3	0.037	2433.3
Tascam_0325_Diphasic_090-105s	G-SB	Santa Barbara	34.79125	-120.03675	hypochondriaca	12.5	30.8	2.4	2	0.678	0.262	9	0.146	54.8	0.077	3	0.039	2519.4
Tascam_0325_Diphasic_090-105s	G-SB	Santa Barbara	34.79125	-120.03675	hypochondriaca	12.5	30.8	2.4	3	0.558	0.279	10	0.166	54.2	0.075	3	0.038	2519.4
Tascam_0326_Diphasic_012-026s	G-SB	Santa Barbara	34.79125	-120.03675	hypochondriaca	12.9	35.2	3.1	1	0.712	0.177	4	0.061	49.3	0.075	3	0.041	2174.9
Tascam_0326_Diphasic_012-026s	G-SB	Santa Barbara	34.79125	-120.03675	hypochondriaca	12.9	35.2	3.1	2	0.565	0.238	7	0.121	49.7	0.075	3	0.042	2239.5
Tascam_0326_Diphasic_012-026s	G-SB	Santa Barbara	34.79125	-120.03675	hypochondriaca	12.9	35.2	3.1	3	0.566	0.222	7	0.115	52.2	0.067	3	0.04	2196.4
Tascam_0328_Diphasic_098-115s	G-SB	Santa Barbara	34.79125	-120.03675	hypochondriaca	12.5	32.0	2.6	1	0.676	0.317	11	0.193	51.8	0.08	2	0.044	2411.7
Tascam_0328_Diphasic_098-115s	G-SB	Santa Barbara	34.79125	-120.03675	hypochondriaca	12.5	32.0	2.6	2	0.564	0.305	10	0.173	52.1	0.085	3	0.048	2454.8
Tascam_0328_Diphasic_098-115s	G-SB	Santa Barbara	34.79125	-120.03675	hypochondriaca	12.5	32.0	2.6	3	0.655	0.291	9	0.154	52	0.09	3	0.047	2454.8
Tascam_0329_Diphasic_080-097s	G-SB	Santa Barbara	34.79125	-120.03675	hypochondriaca	12.7	30.1	2.0	1	0.571	0.287	9	0.148	54.1	0.063	5	0.076	2584
Tascam_0329_Diphasic_080-097s	G-SB	Santa Barbara	34.79125	-120.03675	hypochondriaca	12.7	30.1	2.0	2	0.653	0.307	10	0.171	52.5	0.04	6	0.095	2605.5
Tascam_0329_Diphasic_080-097s	G-SB	Santa Barbara	34.79125	-120.03675	hypochondriaca	12.7	30.1	2.0	3	0.632	0.253	8	0.133	52.7	0.044	5	0.076	2605.5
Tascam_0331_Diphasic_039-055s	G-SB	Santa Barbara	34.79125	-120.03675	hypochondriaca	11.6	38.2	4.2	1	0.816	0.289	9	0.161	49.6	0.076	3	0.052	2239.5
Tascam_0331_Diphasic_039-055s	G-SB	Santa Barbara	34.79125	-120.03675	hypochondriaca	11.6	38.2	4.2	2	0.617	0.274	9	0.157	51.1	0.067	3	0.051	2217.9
Tascam_0331_Diphasic_039-055s	G-SB	Santa Barbara	34.79125	-120.03675	hypochondriaca	11.6	38.2	4.2	3	0.623	0.299	9	0.155	51.7	0.082	4	0.061	2239.5
Tascam_0005_Diphasic_37-48.5s	H-LA	Los Angeles	34.18455	-118.62027	hypochondriaca	13	36.1	4.0	1	0.809	0.25	9	0.14	62.9	0.069	2	0.042	2261
Tascam_0005_Diphasic_37-48.5s	H-LA	Los Angeles	34.18455	-118.62027	hypochondriaca	13	36.1	4.0	2	0.877	0.248	9	0.14	63.3	0.069	2	0.04	2239.5
Tascam_0005_Diphasic_37-48.5s	H-LA	Los Angeles	34.18455	-118.62027	hypochondriaca	13	36.1	4.0	3	0.795	0.247	9	0.141	62.9	0.069	2	0.038	2196.4
Tascam_0007_Diphasic_05-17s	H-LA	Los Angeles	34.18455	-118.62027	hypochondriaca	13	37.6	4.0	1	1.105	0.267	8	0.126	60	0.069	4	0.072	1981.1
Tascam_0007_Diphasic_05-17s	H-LA	Los Angeles	34.18455	-118.62027	hypochondriaca	13	37.6	4.0	2	1.033	0.251	8	0.127	63.2	0.068	4	0.056	2045.7
Tascam_0007_Diphasic_05-17s	H-LA	Los Angeles	34.18455	-118.62027	hypochondriaca	13	37.6	4.0	3	1.086	0.25	8	0.127	63	0.068	4	0.056	2088.7
Tascam_0008_Diphasic_01-12.5s	H-LA	Los Angeles	34.18455	-118.62027	hypochondriaca	12	37.5	4.1	1	0.975	0.266	8	0.129	59.7	0.075	3	0.062	2261
Tascam_0008_Diphasic_01-12.5s	H-LA	Los Angeles	34.18455	-118.62027	hypochondriaca	12	37.5	4.1	2	1.053	0.261	8	0.139	54.9	0.039	5	0.083	2131.8
Tascam_0008_Diphasic_01-12.5s	H-LA	Los Angeles	34.18455	-118.62027	hypochondriaca	12	37.5	4.1	3	0.856	0.289	10	0.16	59.6	0.059	3	0.07	2282.5
Tascam_0012_Diphasic_92-107s	H-LA	Los Angeles	34.18455	-118.62027	hypochondriaca	12	34.3	2.9	1	0.691	0.262	8	0.139	55.5	0.068	4	0.056	2368.7
Tascam_0012_Diphasic_92-107s	H-LA	Los Angeles	34.18455	-118.62027	hypochondriaca	12	34.3	2.9	2	0.741	0.268	8	0.134	57.8	0.069	4	0.066	2433.3
Tascam_0012_Diphasic_92-107s	H-LA	Los Angeles	34.18455	-118.62027	hypochondriaca	12	34.3	2.9	3	0.705	0.264	8	0.137	57.1	0.076	3	0.051	2325.6
Tascam_0014_Diphasic_00-11.5s	H-LA	Los Angeles	34.18455	-118.62027	hypochondriaca	12	34.4	3.6	1	0.995	0.274	9	0.14	62.3	0.074	4	0.061	2304.1
Tascam_0014_Diphasic_00-11.5s	H-LA	Los Angeles	34.18455	-118.62027	hypochondriaca	12	34.4	3.6	2	0.973	0.279	10	0.158	61.2	0.04	5	0.081	2433.3
Tascam_0014_Diphasic_00-11.5s	H-LA	Los Angeles	34.18455	-118.62027	hypochondriaca	12	34.4	3.6	3	1.075	0.279	10	0.158	61.6	0.06	4	0.061	2304.1
Tascam_0015_Diphasic_00-14s	H-LA	Los Angeles	34.18455	-118.62027	hypochondriaca	12	34.5	3.4	1	0.642	0.257	8	0.133	52.8	0.079	3	0.045	2239.5
Tascam_0015_Diphasic_00-14s	H-LA	Los Angeles	34.18455	-118.62027	hypochondriaca	12	34.5	3.4	2	0.714	0.251	8	0.131	53.3	0.08	3	0.04	2217.9
Tascam_0015_Diphasic_00-14s	H-LA	Los Angeles	34.18455	-118.62027	hypochondriaca	12	34.5	3.4	3	0.922	0.256	8	0.134	52.1	0.078	3	0.044	2196.4
Tascam_0016_Diphasic_02-16s	H-LA	Los Angeles	34.18455	-118.62027	hypochondriaca	12	35.6	3.7	1	0.831	0.22	7	0.115	52.3	0.062	3	0.042	2497.9
Tascam_0016_Diphasic_02-16s	H-LA	Los Angeles	34.18455	-118.62027	hypochondriaca	12	35.6	3.7	2	0.948	0.243	8	0.115	60.7	0.074	4	0.054	2368.7
Tascam_0016_Diphasic_02-16s	H-LA	Los Angeles	34.18455	-118.62027	hypochondriaca	12	35.6	3.7	3	0.921	0.247	9	0.14	57	0.064	3	0.043	2476.3
Tascam_0018_Diphasic_44-58s	H-LA	Los Angeles	34.18455	-118.62027	hypochondriaca	12	37.4	4.0	1	0.785	0.291	9	0.149	53.6	0.059	5	0.083	2088.7
Tascam_0018_Diphasic_44-58s	H-LA	Los Angeles	34.18455	-118.62027	hypochondriaca	12	37.4	4.0	2	0.917	0.292	9	0.155	51.8	0.059	5	0.079	2110.3
Tascam_0018_Diphasic_44-58s	H-LA	Los Angeles	34.18455	-118.62027	hypochondriaca	12	37.4	4.0	3	0.708	0.279	9	0.148	54.1	0.045	5	0.087	2153.3
Tascam_0019_Diphasic_16-28s	H-LA	Los Angeles	34.18455	-118.62027	hypochondriaca	12	36.2	3.7	1	1.065	0.27	9	0.146	54.8	0.072	3	0.051	2390.2
Tascam_0019_Diphasic_16-28s	H-LA	Los Angeles	34.18455	-118.62027	hypochondriaca	12	36.2	3.7	2	0.922	0.27	9	0.15	53.3	0.07	3	0.051	2411.7
Tascam_0019_Diphasic_16-28s	H-LA	Los Angeles	34.18455	-118.62027	hypochondriaca	12	36.2	3.7	3	0.907	0.277	9	0.149	53.8	0.072	3	0.056	2390.2
Tascam_0021_Diphasic_56-72s	H-LA	Los Angeles	34.18455	-118.62027	hypochondriaca	12	37.6	4.4	1	0.486	0.283	10	0.16	56.1	0.038	6	0.084	2153.3
Tascam_0021_Diphasic_56-72s	H-LA	Los Angeles	34.18455	-118.62027	hypochondriaca	12	37.6	4.4	2	0.497	0.284	10	0.14	64.5	0.052	5	0.094	2088.7
Tascam_0021_Diphasic_56-72s	H-LA	Los Angeles	34.18455	-118.62027	hypochondriaca	12	37.6	4.4	3	0.56	0.256	9	0.134	59.6	0.062	4	0.061	2433.3
Tascam_0084_Diphasic_209.5-220s	H-LA	Los Angeles	34.18455	-118.62027	hypochondriaca	15	35.1	3.4	1	1.33	0.264	11	0.157	63.7	0.062	3	0.045	2347.1
Tascam_0084_Diphasic_209.5-220s	H-LA	Los Angeles	34.18455	-118.62027	hypochondriaca	15	35.1	3.4	2	1.087	0.262	10	0.152	59.2	0.055	4	0.055	2368.7
Tascam_0084_Diphasic_209.5-220s	H-LA	Los Angeles	34.18455	-118.62027	hypochondriaca	15	35.1	3.4	3	1.054	0.231	9	0.137	58.3	0.055	4	0.039	2217.9
Tascam_0085_Diphasic_312-326s	H-LA	Los Angeles	34.18455	-118.62027	hypochondriaca	15	34.2	2.5	1	0.922	0.259	9	0.137	58.3	0.072	4	0.049	2454.8
Tascam_0085_Diphasic_312-326s	H-LA	Los Angeles	34.18455	-118.62027	hypochondriaca	15	34.2	2.5	2	0.668	0.257	9	0.136	59	0.069	4	0.052	2476.3
Tascam_0085_Diphasic_312-326s	H-LA	Los Angeles	34.18455	-118.62027	hypochondriaca	15	34.2	2.5	3	0.792	0.247	9	0.137	58.6	0.064	3	0.046	2476.3
Tascam_0087_Diphasic_96.5-108.5s	H-LA	Los Angeles	34.18455	-118.62027	hypochondriaca	15	34.5	2.6	1	0.99	0.246	8	0.124	56.4	0.078	3	0.043	2433.3
Tascam_0087_Diphasic_96.5-108.5s	H-LA	Los Angeles	34.18455	-118.62027	hypochondriaca	15	34.5	2.6	2	0.826	0.26	10	0.146	61.7	0.069	3	0.046	2390.2
Tascam_0087_Diphasic_96.5-108.5s	H-LA	Los Angeles	34.18455	-118.62027	hypochondriaca	15	34.5	2.6	3	0.906	0.246	8	0.119	58.8	0.068	4	0.058	2390.2
Tascam_0088_Diphasic_17-31s	H-LA	Los Angeles	34.18455	-118.62027	hypochondriaca	15	35.6	3.0	1	0.77	0.225	9	0.13	61.4	0.052	3	0.043	2304.1
Tascam_0088_Diphasic_17-31s	H-LA	Los Angeles	34.18455	-118.62027	hypochondriaca	15	35.6	3.0	2	0.64	0.236	9	0.131	61.1	0.055	4	0.051	2325.6
Tascam_0088_Diphasic_17-31s	H-LA	Los Angeles	34.18455	-118.62027	hypochondriaca	15	35.6	3.0	3	0.534	0.224	8	0.117	59.8	0.066	3	0.04	2325.6
Tascam_0089_Diphasic_72.5-84.5s	H-LA	Los Angeles	34.18455	-118.62027	hypochondriaca	14.5	33.4	2.6	1	0.948	0.227	8	0.128	54.9	0.055	3	0.046	2347.1
Tascam_0089_Diphasic_72.5-84.5s	H-LA	Los Angeles	34.18455	-118.62027	hypochondriaca	14.5	33.4	2.6	2	1.12	0.226	8	0.126	55.4	0.054	3	0.046	2325.6
Tascam_0089_Diphasic_72.5-84.5s	H-LA	Los Angeles	34.18455	-118.62027	hypochondriaca	14.5	33.4	2.6	3	0.912	0.225	8	0.126	55.7	0.055	3	0.043	2368.7
Tascam_0090_Diphasic_108-119.5s	H-LA	Los Angeles	34.18455	-118.62027	hypochondriaca	15	39.8	4.4	1	1.044	0.259	9	0.141	56.7	0.067	4	0.052	2131.8
Tascam_0090_Diphasic_108-119.5s	H-LA	Los Angeles	34.18455	-118.62027	hypochondriaca	15	39.8	4.4	2	0.931	0.265	9	0.138	57.9	0.07	4	0.056	2239.5
Tascam_0090_Diphasic_108-119.5s	H-LA	Los Angeles	34.18455	-118.62027	hypochondriaca	15	39.8	4.4	3	0.965	0.254	9	0.14	57.2	0.069	3	0.045	2131.8
Tascam_0092_Diphasic_87-101s	H-LA	Los Angeles	34.18455	-118.62027	hypochondriaca	14	39.1	3.8	1	0.794	0.264	9	0.134	59.8	0.076	4	0.054	2368.7
Tascam_0092_Diphasic_87-101s	H-LA	Los Angeles	34.18455	-118.62027	hypochondriaca	14	39.1	3.8	2	1.037	0.268	9	0.135	59.1	0.074	4	0.058	2368.7
Tascam_0092_Diphasic_87-101s	H-LA	Los Angeles	34.18455	-118.62027	hypochondriaca	14	39.1	3.8	3	0.692	0.266	9	0.133	60.2	0.088	3	0.045	2368.7
Tascam_0093_Diphasic_42.5-54.5s	H-LA	Los Angeles	34.18455	-118.62027	hypochondriaca	14	36.4	3.3	1	0.962	0.281	10	0.16	56.1	0.078	2	0.043	2390.2
Tascam_0093_Diphasic_42.5-54.5s	H-LA	Los Angeles	34.18455	-118.62027	hypochondriaca	14	36.4	3.3	2	0.935	0.293	11	0.178	56.1	0.06	3	0.053	2390.2
Tascam_0093_Diphasic_42.5-54.5s	H-LA	Los Angeles	34.18455	-118.62027	hypochondriaca	14	36.4	3.3	3	0.927	0.291	11	0.18	55.7	0.059	3	0.052	2390.2
Tascam_0095_Diphasic_21-37s	H-LA	Los Angeles	34.18455	-118.62027	hypochondriaca	15	34.4	2.9	1	0.865	0.238	8	0.121	58	0.077	3	0.043	2368.7
Tascam_0095_Diphasic_21-37s	H-LA	Los Angeles	34.18455	-118.62027	hypochondriaca	15	34.4	2.9	2	0.799	0.25	9	0.136	58.7	0.065	4	0.05	2347.1
Tascam_0095_Diphasic_21-37s	H-LA	Los Angeles	34.18455	-118.62027	hypochondriaca	15	34.4	2.9	3	0.837	0.25	9	0.129	62.1	0.07	4	0.053	2347.1
Tascam_0096_Diphasic_57-70s	H-LA	Los Angeles	34.18455	-118.62027	hypochondriaca	15	39	3.6	1	0.861	0.226	8	0.118	59.6	0.065	3	0.043	2282.5
Tascam_0096_Diphasic_57-70s	H-LA	Los Angeles	34.18455	-118.62027	hypochondriaca	15	39	3.6	2	0.865	0.227	8	0.118	59.3	0.077	3	0.04	2304.1
Tascam_0096_Diphasic_57-70s	H-LA	Los Angeles	34.18455	-118.62027	hypochondriaca	15	39	3.6	3	0.792	0.227	8	0.118	59.4	0.073	3	0.039	2282.5
Tascam_0097_Diphasic_62.5-76.5s	H-LA	Los Angeles	34.18455	-118.62027	hypochondriaca	15	35.4	3.2	1	0.787	0.267	9	0.135	59.3	0.077	3	0.055	2713.2
Tascam_0097_Diphasic_62.5-76.5s	H-LA	Los Angeles	34.18455	-118.62027	hypochondriaca	15	35.4	3.2	2	0.859	0.258	8	0.123	57	0.077	3	0.058	2670.1
Tascam_0097_Diphasic_62.5-76.5s	H-LA	Los Angeles	34.18455	-118.62027	hypochondriaca	15	35.4	3.2	3	0.726	0.252	8	0.122	57.3	0.077	3	0.053	2691.7
Tascam_0098_Diphasic_57-70s	H-LA	Los Angeles	34.18455	-118.62027	hypochondriaca	14	35.8	3.9	1	0.909	0.254	8	0.137	51	0.073	3	0.044	2261
Tascam_0098_Diphasic_57-70s	H-LA	Los Angeles	34.18455	-118.62027	hypochondriaca	14	35.8	3.9	2	0.784	0.274	9	0.154	52.1	0.061	3	0.059	2261
Tascam_0098_Diphasic_57-70s	H-LA	Los Angeles	34.18455	-118.62027	hypochondriaca	14	35.8	3.9	3	0.894	0.261	8	0.139	50.3	0.074	3	0.049	2239.5
Tascam_0099_Diphasic_168-186s	H-LA	Los Angeles	34.18455	-118.62027	hypochondriaca	14	36.3	3.6	1	0.685	0.293	8	0.145	48.2	0.105	2	0.043	2670.1
Tascam_0099_Diphasic_168-186s	H-LA	Los Angeles	34.18455	-118.62027	hypochondriaca	14	36.3	3.6	2	0.418	0.314	9	0.159	50.3	0.105	2	0.05	2713.2
Tascam_0099_Diphasic_168-186s	H-LA	Los Angeles	34.18455	-118.62027	hypochondriaca	14	36.3	3.6	3	0.528	0.308	9	0.154	51.9	0.107	2	0.046	2756.3
Tascam_0242_Diphasic_060-077s	I-SD	San Diego	33.1813	-117.25663	hypochondriaca	10	35.3	3.2	1	0.588	0.303	10	0.182	50.9	0.074	2	0.047	2239.5
Tascam_0242_Diphasic_060-077s	I-SD	San Diego	33.1813	-117.25663	hypochondriaca	10	35.3	3.2	2	0.621	0.356	11	0.21	49.8	0.072	3	0.073	2239.5
Tascam_0242_Diphasic_060-077s	I-SD	San Diego	33.1813	-117.25663	hypochondriaca	10	35.3	3.2	3	0.75	0.309	9	0.173	49.4	0.087	3	0.05	2261
Tascam_0243_Diphasic_140-157s	I-SD	San Diego	33.1813	-117.25663	hypochondriaca	10	34.7	2.9	1	0.544	0.383	11	0.219	48.7	0.102	3	0.052	2519.4
Tascam_0243_Diphasic_140-157s	I-SD	San Diego	33.1813	-117.25663	hypochondriaca	10	34.7	2.9	2	0.632	0.334	9	0.17	50.1	0.097	4	0.067	2519.4
Tascam_0243_Diphasic_140-157s	I-SD	San Diego	33.1813	-117.25663	hypochondriaca	10	34.7	2.9	3	0.472	0.323	9	0.171	48.8	0.096	3	0.057	2390.2
Tascam_0246_Diphasic_061-068s	I-SD	San Diego	33.1813	-117.25663	hypochondriaca	10	34.2	3.1	1	0.754	0.371	10	0.191	49.8	0.097	4	0.082	2433.3
Tascam_0246_Diphasic_061-068s	I-SD	San Diego	33.1813	-117.25663	hypochondriaca	10	34.2	3.1	2	0.756	0.354	9	0.176	49	0.097	4	0.082	2454.8
Tascam_0246_Diphasic_061-068s	I-SD	San Diego	33.1813	-117.25663	hypochondriaca	10	34.2	3.1	3	0.766	0.385	11	0.207	51.6	0.096	4	0.083	2433.3
Tascam_0247_Diphasic_175-189s	I-SD	San Diego	33.1813	-117.25663	hypochondriaca	12	30.0	2.1	1	0.617	0.282	9	0.15	56.9	0.074	4	0.057	2691.7
Tascam_0247_Diphasic_175-189s	I-SD	San Diego	33.1813	-117.25663	hypochondriaca	12	30.0	2.1	2	0.653	0.296	10	0.166	58.2	0.073	4	0.057	2713.2
Tascam_0247_Diphasic_175-189s	I-SD	San Diego	33.1813	-117.25663	hypochondriaca	12	30.0	2.1	3	1.09	0.234	7	0.119	57	0.075	3	0.04	2713.2
Tascam_0248_Diphasic_270-284s	I-SD	San Diego	33.1813	-117.25663	hypochondriaca	12.5	34.8	2.9	1	0.909	0.284	9	0.148	60.2	0.088	3	0.048	2476.3
Tascam_0248_Diphasic_270-284s	I-SD	San Diego	33.1813	-117.25663	hypochondriaca	12.5	34.8	2.9	2	0.784	0.296	10	0.165	61.4	0.072	4	0.059	2411.7
Tascam_0248_Diphasic_270-284s	I-SD	San Diego	33.1813	-117.25663	hypochondriaca	12.5	34.8	2.9	3	0.877	0.282	10	0.157	61.7	0.075	3	0.05	2433.3
Tascam_0250_Diphasic_060-074s	I-SD	San Diego	33.1813	-117.25663	hypochondriaca	12.5	32.4	2.5	1	0.847	0.235	9	0.139	57.6	0.057	3	0.041	2476.3
Tascam_0250_Diphasic_060-074s	I-SD	San Diego	33.1813	-117.25663	hypochondriaca	12.5	32.4	2.5	2	0.761	0.231	9	0.135	59.3	0.059	3	0.037	2325.6
Tascam_0250_Diphasic_060-074s	I-SD	San Diego	33.1813	-117.25663	hypochondriaca	12.5	32.4	2.5	3	0.912	0.221	8	0.126	55.6	0.068	2	0.028	2347.1
Tascam_0251_Diphasic_200-233s	I-SD	San Diego	33.1813	-117.25663	hypochondriaca	12	34.3	2.9	1	1.142	0.278	9	0.15	53.5	0.063	4	0.066	2584
Tascam_0251_Diphasic_200-233s	I-SD	San Diego	33.1813	-117.25663	hypochondriaca	12	34.3	2.9	2	1.136	0.295	9	0.15	53.5	0.063	5	0.082	2627.1
Tascam_0251_Diphasic_200-233s	I-SD	San Diego	33.1813	-117.25663	hypochondriaca	12	34.3	2.9	3	0.793	0.293	9	0.153	52.3	0.067	5	0.073	2584
Tascam_0253_Diphasic_066-084s	I-SD	San Diego	33.1813	-117.25663	hypochondriaca	11.5	33.5	2.4	1	0.661	0.237	8	0.122	57.2	0.05	4	0.064	2777.8
Tascam_0253_Diphasic_066-084s	I-SD	San Diego	33.1813	-117.25663	hypochondriaca	11.5	33.5	2.4	2	0.489	0.251	9	0.143	55.8	0.047	4	0.061	2777.8
Tascam_0253_Diphasic_066-084s	I-SD	San Diego	33.1813	-117.25663	hypochondriaca	11.5	33.5	2.4	3	0.466	0.249	9	0.141	56.9	0.049	4	0.06	2907
Tascam_0255_Diphasic_037-052s	I-SD	San Diego	33.1813	-117.25663	hypochondriaca	10.5	34.8	3.4	1	0.806	0.226	7	0.13	46.1	0.044	3	0.052	2713.2
Tascam_0255_Diphasic_037-052s	I-SD	San Diego	33.1813	-117.25663	hypochondriaca	10.5	34.8	3.4	2	0.888	0.253	8	0.149	47	0.048	3	0.056	2756.3
Tascam_0255_Diphasic_037-052s	I-SD	San Diego	33.1813	-117.25663	hypochondriaca	10.5	34.8	3.4	3	0.726	0.261	9	0.171	46.9	0.043	3	0.047	2756.3
Tascam_0258_Diphasic_011-026s	I-SD	San Diego	33.1813	-117.25663	hypochondriaca	11.5	29.9	1.7	1	0.759	0.263	8	0.133	52.5	0.042	5	0.088	2562.5
Tascam_0258_Diphasic_011-026s	I-SD	San Diego	33.1813	-117.25663	hypochondriaca	11.5	29.9	1.7	2	0.826	0.296	9	0.151	52.9	0.079	4	0.067	2519.4
Tascam_0258_Diphasic_011-026s	I-SD	San Diego	33.1813	-117.25663	hypochondriaca	11.5	29.9	1.7	3	0.717	0.284	8	0.135	52	0.078	4	0.071	2562.5
Tascam_0260_Diphasic_234-252s	I-SD	San Diego	33.1813	-117.25663	hypochondriaca	11	32.4	2.2	1	0.603	0.293	9	0.16	50.1	0.084	3	0.049	2519.4
Tascam_0260_Diphasic_234-252s	I-SD	San Diego	33.1813	-117.25663	hypochondriaca	11	32.4	2.2	2	0.676	0.289	9	0.156	51.3	0.083	3	0.049	2540.9
Tascam_0260_Diphasic_234-252s	I-SD	San Diego	33.1813	-117.25663	hypochondriaca	11	32.4	2.2	3	0.476	0.292	9	0.157	50.8	0.042	5	0.093	2562.5
Tascam_0262_Diphasic_003-019s	I-SD	San Diego	33.1813	-117.25663	hypochondriaca	10	35.2	2.9	1	0.781	0.313	9	0.159	50.3	0.087	4	0.066	2476.3
Tascam_0262_Diphasic_003-019s	I-SD	San Diego	33.1813	-117.25663	hypochondriaca	10	35.2	2.9	2	0.787	0.298	9	0.16	50	0.073	4	0.064	2476.3
Tascam_0262_Diphasic_003-019s	I-SD	San Diego	33.1813	-117.25663	hypochondriaca	10	35.2	2.9	3	0.615	0.333	10	0.179	50.2	0.085	4	0.069	2519.4
