# Supplementary material for: One or More Species of Pacific Tree Frogs? Insights From Vocal Sexual Signals
Source: Ecol Evol. 2025 Oct 8;15(10):e72292. doi: 10.1002/ece3.72292 (PMC12505430; doi:10.1002/ece3.72292)
Supplement: Supplementary file 1 — Appendix S1: ece372292‐sup‐0001‐AppendixS1.zip. [file ECE3-15-e72292-s001.zip › GeneticDistances.txt]

A-HB	B-AC	C-HL	D-ML	E-SF	F-RM	G-SB	H-LA	I-SD
0	0.0096	0.01	0.01	0.015	0.046	0.043	0.046	0.045
0.0096	0	0.01	0.01	0.013	0.046	0.042	0.043	0.044
0.01	0.01	0	0.0075	0.00875	0.038125	0.036875	0.038125	0.03875
0.01	0.01	0.0075	0	0.005	0.04	0.04	0.04	0.04
0.015	0.013	0.00875	0.005	0	0.04125	0.04	0.04	0.04
0.046	0.046	0.038125	0.04	0.04125	0	0.006875	0.0075	0.008125
0.043	0.042	0.036875	0.04	0.04	0.006875	0	0.005625	0.005625
0.046	0.043	0.038125	0.04	0.04	0.0075	0.005625	0	0.0025
0.045	0.044	0.03875	0.04	0.04	0.008125	0.005625	0.0025	0
