# Supplementary material for: One or More Species of Pacific Tree Frogs? Insights From Vocal Sexual Signals
Source: Ecol Evol. 2025 Oct 8;15(10):e72292. doi: 10.1002/ece3.72292 (PMC12505430; doi:10.1002/ece3.72292)
Supplement: Supplementary file 1 — Appendix S1: ece372292‐sup‐0001‐AppendixS1.zip. [file ECE3-15-e72292-s001.zip › Mantel_Tests.R]

################################################################################################################
################################################################################################################
################################################################################################################
## This script (1) loads required packages, (2) reads in data sets with mean Call and Climate PC scores, as well 
## as genetic distances and creates appropriate data frames, (3) calculates the distance matrices, (4) creates a
## data frame for the figures, and (5) performs Mantel tests and plots the relationship between the variables.
################################################################################################################
################################################################################################################
################################################################################################################


################################################################################################################
#### 1) Load packages and set working directory

## load packages
require ("ggplot2")
library(geosphere)
library(vegan)

## get working directory
wd<-getwd()


################################################################################################################
#### 2) Read data and subset into Geo, SVL, and PC score data sets

## read data
Mean_PC_Data <- read.csv("PCscores.csv") 
GeneticDistance <- read.delim("GeneticDistances.txt") 

## Subset Longitude Latitude Data
 
geo = data.frame(Mean_PC_Data$Longitude, Mean_PC_Data$Latitude)

## Subset SVL Data
svl = data.frame(Mean_PC_Data$SVL..mm.)

## Subset Call PC scores Data
Calls_PCs = data.frame(Mean_PC_Data$PC1call, Mean_PC_Data$PC2call, Mean_PC_Data$PC3call)

## Subset Climate & Elevation PC scores Data
Clim_PCs = data.frame(Mean_PC_Data$PC1clim, Mean_PC_Data$PC2clim, Mean_PC_Data$PC3clim)


## Subset Locality Data
Site = data.frame(Mean_PC_Data$Locality)

## Subset Lineage Data and transform to binary (1/0)
Lineage = data.frame(Mean_PC_Data$Lineage)
LineageBinary <- ifelse(Lineage == "sierra", 1, 0)

################################################################################################################
#### 3) Create Distance Matrices

## geographic data frame - Haversine distance 
d.geo = distm(geo, fun = distHaversine)
dist.geo = as.dist(d.geo)

## PC - Calls data frame - Euclidean distance
dist.Calls_PCs = dist(Calls_PCs, method = "euclidean")

## PC - Climate data frame - Euclidean distance
dist.Clim_PCs = dist(Clim_PCs, method = "euclidean")

## SVL data frame - Euclidean distance
dist.SVL = dist(svl, method = "euclidean")

## Lineage data frame  - Binary model matrix
dist.Lineage = dist(LineageBinary, method = "binary")

## Genetic Distances
dist.genetic = as.dist(GeneticDistance)


################################################################################################################
#### 4) Create a data frame for the figures

D_Geo<-c(dist.geo)
D_SVL<-c(dist.SVL)
D_CallPCs<-c(dist.Calls_PCs)
D_ClimPCs<-c(dist.Clim_PCs)
D_Lineage<-c(dist.Lineage)
D_Genes<-c(dist.genetic)


Dist_df<-data.frame(D_Geo,D_SVL,D_Genes,D_CallPCs,D_ClimPCs,D_Lineage) #,D_PC1,D_PC2,D_PC3
Dist_df$D_Lineage<- as.factor(Dist_df$D_Lineage)


################################################################################################################
#### 5) MANTEL TESTS

### Geographic-Genetic Distances
## Simple
Geog_Gene = mantel(dist.geo, dist.genetic, method = "spearman", permutations = 9999, na.rm = TRUE)
Geog_Gene

## Partial (with Binary model matrix coding for comparisons within and between lineages )
partial_Geog_Gene_Lin = mantel.partial(dist.geo, dist.genetic, dist.Lineage,  method = "spearman", permutations = 9999, na.rm = TRUE)
partial_Geog_Gene_Lin

## Plot
dev.new()
ggplot(Dist_df, aes(x=D_Geo, y=D_Genes, color=D_Lineage)) +
  geom_point(size = 3) +
  scale_color_manual(values=c(rgb(1,0,0), rgb(0,0,1))) +
  geom_smooth(method=lm, se=FALSE) +  # Use se=FALSE to remove the 95% CI bands
  geom_smooth(aes(group = 1),method=lm, se=FALSE, color='black') +  # Use se=FALSE to remove the 95% CI bands
  scale_y_continuous(breaks = c(0.0, 0.02, 0.04, 0.06),limits=c(0, 0.06)) +
  xlab("Geographic Distance (m)") + ylab("Genetic Distance") +
  theme_bw() +
  guides(color = FALSE)


####
####
### Geographic-Call Distances
## Simple
Calls_Geo = mantel(dist.geo, dist.Calls_PCs, method = "spearman", permutations = 9999, na.rm = TRUE)
Calls_Geo

## Partial (with Binary model matrix coding for comparisons within and between lineages )
partial_Calls_Geo_Lin = mantel.partial(dist.geo, dist.Calls_PCs, dist.Lineage, method = "spearman", permutations = 9999, na.rm = TRUE)
partial_Calls_Geo_Lin

## Plot
dev.new()
ggplot(Dist_df, aes(x=D_Geo, y=D_CallPCs, color=D_Lineage)) +
  geom_point(size = 3) +
  scale_color_manual(values=c(rgb(1,0,0), rgb(0,0,1))) +
  geom_smooth(method=lm, se=FALSE) +  # Use se=FALSE to remove the 95% CI bands
  geom_smooth(aes(group = 1),method=lm, se=FALSE, color='black') +  # Use se=FALSE to remove the 95% CI bands
  xlab("Geographic Distance (m)") + ylab("Acoustic Distance (PCs)") +
  theme_bw() +
  guides(color = FALSE)


####
####
### Genetic-Call Distances
## Simple
Calls_Gene = mantel(dist.genetic, dist.Calls_PCs, method = "spearman", permutations = 9999, na.rm = TRUE)
Calls_Gene

## Partial (with Binary model matrix coding for comparisons within and between lineages )
partial_Calls_Gene_Lin = mantel.partial(dist.genetic, dist.Calls_PCs, dist.Lineage, method = "spearman", permutations = 9999, na.rm = TRUE)
partial_Calls_Gene_Lin

## Plot
dev.new()
ggplot(Dist_df, aes(x=D_Genes, y=D_CallPCs, color=D_Lineage)) +
  geom_point(size = 3) +
  scale_color_manual(values=c(rgb(1,0,0), rgb(0,0,1))) +
  geom_smooth(method=lm, se=FALSE) +  # Use se=FALSE to remove the 95% CI bands
  geom_smooth(aes(group = 1),method=lm, se=FALSE, color='black') +  # Use se=FALSE to remove the 95% CI bands
  xlab("Genetic Distance") + ylab("Acoustic Distance (PCs)") +
  theme_bw() +
  guides(color = FALSE)


####
####
### Genetic-Environmental Distances
## Simple
Env_Gene = mantel(dist.Clim_PCs, dist.genetic, method = "spearman", permutations = 9999, na.rm = TRUE)
Env_Gene

## Partial (with Binary model matrix coding for comparisons within and between lineages )
partial_Env_Gene_Lin = mantel.partial(dist.Clim_PCs, dist.genetic, dist.Lineage, method = "spearman", permutations = 9999, na.rm = TRUE)
partial_Env_Gene_Lin

## Plot
# Environmental Distance and Genetic Distance
dev.new()
ggplot(Dist_df, aes(x=D_ClimPCs, y=D_Genes, color=D_Lineage)) +
  geom_point(size = 3) +
  scale_color_manual(values=c(rgb(1,0,0), rgb(0,0,1))) +
  geom_smooth(method=lm, se=FALSE) +  # Use se=FALSE to remove the 95% CI bands
  geom_smooth(aes(group = 1),method=lm, se=FALSE, color='black') +  # Use se=FALSE to remove the 95% CI bands
  scale_y_continuous(breaks = c(0.0, 0.02, 0.04, 0.06),limits=c(0, 0.06)) +
  xlab("Environmental Distance") + ylab("Genetic Distance") +
  theme_bw() +
  guides(color = FALSE)


####
####
### Calls-Environmental Distances
## Simple
Calls_Env = mantel(dist.Clim_PCs, dist.Calls_PCs, method = "spearman", permutations = 9999, na.rm = TRUE)
Calls_Env

## Partial (with Binary model matrix coding for comparisons within and between lineages )
partial_Calls_Env_Lin = mantel.partial(dist.Clim_PCs, dist.Calls_PCs, dist.Lineage, method = "spearman", permutations = 9999, na.rm = TRUE)
partial_Calls_Env_Lin

## Plot
dev.new()
ggplot(Dist_df, aes(x=D_ClimPCs, y=D_CallPCs, color=D_Lineage)) +
  geom_point(size = 3) +
  scale_color_manual(values=c(rgb(1,0,0), rgb(0,0,1))) +
  geom_smooth(method=lm, se=FALSE) +  # Use se=FALSE to remove the 95% CI bands
  geom_smooth(aes(group = 1),method=lm, se=FALSE, color='black') +  # Use se=FALSE to remove the 95% CI bands
  xlab("Environmental Distance") + ylab("Acoustic Distance (PCs)") +
  theme_bw() +
  guides(color = FALSE)


####
